# Supplementary material for: Bis(μ-2-hydroxy­benozato)-κ3 O,O′:O′;κ3 O:O,O′-bis­[(2-hydroxy­benozato-κ2 O,O′)(1,10-phenanthroline-κ2 N,N′)cadmium(II)]
Source: Acta Crystallogr Sect E Struct Rep Online. 2008 Oct 25;64(Pt 11):m1458. doi: 10.1107/S1600536808033886 (PMC2959752; doi:10.1107/S1600536808033886)
Supplement: Supplementary file 1 [file e-64-m1458-sup1.cif]

##############################################################################
###                                                                        ###
###        Electronic paper (Acta Crystallographica Section E)             ###
###                                                                        ###
##############################################################################
#                                                                            #
# This CIF contains the data in a paper accepted for publication in Acta     #
# Crystallographica Section E. It conforms to the requirements of Notes      #
# for Authors for Section E, and has been peer reviewed under the auspices   #
# of the IUCr Commission on Journals.                                        #
#                                                                            #
# Full details of the Crystallographic Information File format               #
# are given in the paper "The Crystallographic Information File (CIF):       #
# a New Standard Archive File for Crystallography" by S. R. Hall, F. H.      #
# Allen and I. D. Brown [Acta Cryst. (1991), A47, 655-685].                  #
#                                                                            #
# The current version of the core CIF dictionary is obtainable from          #
# ftp://ftp.iucr.org/pub/cif_core.dic. The current version number is 2.4.    #
#                                                                            #
# Software is freely available for graphical display of the structure(s) in  #
# this CIF.  For information consult the CIF home page http://www.iucr.org/  #
# cif/home.html                                                              #
#                                                                            #
# This file may be used for bona fide research purposes within the           #
# scientific community so long as proper attribution is given to the journal # 
# article from which it was obtained.                                        #
#                                                                            #
##############################################################################
                                             
data_I
_audit_creation_method     SHELXL-97
_chemical_name_systematic
;
Bis(\m-2-hydroxybenozato)-
\k^3^<i>O</i>,<i>O</i>':<i>O</i>';\k^3^<i>O</i>:<i>O</i>,<i>O</i>'-
bis[(2-hydroxybenozato-\k^2^<i>O</i>,<i>O</i>')(1,10-phenanthroline-
\k^2^<i>N</i>,<i>N</i>')cadmium(II)]
;
_chemical_name_common     ?
_chemical_formula_moiety     'C52 H36 Cd2 N4 O12'
_chemical_formula_sum     'C52 H36 Cd2 N4 O12'
_chemical_formula_iupac     '[Cd2 (C7 H5 O3)4 (C12 H8 N2)2]'
_chemical_formula_weight     1133.65
_chemical_melting_point     ?
_symmetry_cell_setting     monoclinic
_symmetry_space_group_name_H-M     'C 2/c'
_symmetry_space_group_name_HALL     '-C 2yc'
loop_
    _symmetry_equiv_pos_as_xyz
    'x, y, z'
    '-x, y, -z+1/2'
    'x+1/2, y+1/2, z'
    '-x+1/2, y+1/2, -z+1/2'
    '-x, -y, -z'
    'x, -y, z-1/2'
    '-x+1/2, -y+1/2, -z'
    'x+1/2, -y+1/2, z-1/2'
_cell_length_a     27.9391(19)
_cell_length_b     10.3078(7)
_cell_length_c     20.468(2)
_cell_angle_alpha     90.00
_cell_angle_beta     130.7700(10)
_cell_angle_gamma     90.00
_cell_volume     4464.2(6)
_cell_formula_units_Z     4
_cell_measurement_reflns_used     4082
_cell_measurement_theta_min     1.92
_cell_measurement_theta_max     27.40
_cell_measurement_temperature     298(2)
_exptl_crystal_description     block
_exptl_crystal_colour     colorless
_exptl_crystal_size_max     0.30
_exptl_crystal_size_mid     0.25
_exptl_crystal_size_min     0.18
_exptl_crystal_density_diffrn     1.687
_exptl_crystal_density_meas     ?
_exptl_crystal_density_method     'not measured'
_exptl_crystal_F_000     2272
_exptl_absorpt_coefficient_mu     1.026
_exptl_absorpt_correction_type     'multi-scan'
_exptl_absorpt_process_details     '(SADABS; Sheldrick, 1996)'
_exptl_absorpt_correction_T_min     0.7483
_exptl_absorpt_correction_T_max     0.8369
_exptl_special_details
;
;
_diffrn_ambient_temperature     298(2)
_diffrn_radiation_type     MoK\a
_diffrn_radiation_wavelength     0.71073
_diffrn_radiation_source     'fine-focus sealed tube'
_diffrn_radiation_monochromator     graphite
_diffrn_measurement_device_type     'Bruker SMART APEXII CCD area-detector'
_diffrn_measurement_method     '\f and \w'
_diffrn_detector_area_resol_mean     ?
_diffrn_reflns_number     11963
_diffrn_reflns_av_R_equivalents     0.0266
_diffrn_reflns_av_sigmaI/netI     0.0306
_diffrn_reflns_theta_min     1.92
_diffrn_reflns_theta_max     26.00
_diffrn_reflns_theta_full     26.00
_diffrn_measured_fraction_theta_max     0.999
_diffrn_measured_fraction_theta_full     0.999
_diffrn_reflns_limit_h_min     -34
_diffrn_reflns_limit_h_max     23
_diffrn_reflns_limit_k_min     -12
_diffrn_reflns_limit_k_max     12
_diffrn_reflns_limit_l_min     -18
_diffrn_reflns_limit_l_max     25
_diffrn_standards_number     ?
_diffrn_standards_interval_count     ?
_diffrn_standards_interval_time     ?
_diffrn_standards_decay_%     ?
_refine_special_details
;
Refinement of <i>F</i>^2^ against ALL reflections. The weighted <i>R</i>-factor
<i>wR</i> and goodness of fit <i>S</i> are based on <i>F</i>^2^, conventional
<i>R</i>-factors <i>R</i> are based on <i>F</i>, with <i>F</i> set to zero for
negative <i>F</i>^2^. The threshold expression of <i>F</i>^2^ >
\s(<i>F</i>^2^) is used only for calculating <i>R</i>-factors(gt) <i>etc</i>.
and is not relevant to the choice of reflections for refinement.
<i>R</i>-factors based on <i>F</i>^2^ are statistically about twice as large
as those based on <i>F</i>, and <i>R</i>- factors based on ALL data will be
even larger.
;
_reflns_number_total     4390
_reflns_number_gt     3671
_reflns_threshold_expression     I>2\s(I)
_refine_ls_structure_factor_coef     Fsqd
_refine_ls_matrix_type     full
_refine_ls_R_factor_all     0.0337
_refine_ls_R_factor_gt     0.0256
_refine_ls_wR_factor_gt     0.0628
_refine_ls_wR_factor_ref     0.0667
_refine_ls_goodness_of_fit_ref     1.063
_refine_ls_restrained_S_all     1.063
_refine_ls_number_reflns     4390
_refine_ls_number_parameters     316
_refine_ls_number_restraints     0
_refine_ls_hydrogen_treatment     constr
_refine_ls_weighting_scheme     calc
_refine_ls_weighting_details
         'calc w=1/[\s^2^(Fo^2^)+(0.0314P)^2^+1.2193P] where P=(Fo^2^+2Fc^2^)/3'
_atom_sites_solution_hydrogens     geom
_atom_sites_solution_primary     direct
_atom_sites_solution_secondary     difmap
_refine_ls_shift/su_max     0.001
_refine_ls_shift/su_mean     0.000
_refine_diff_density_max     0.251
_refine_diff_density_min     -0.357
_refine_ls_extinction_method     none
_refine_ls_extinction_coef     ?
loop_
    _atom_type_symbol
    _atom_type_description
    _atom_type_scat_dispersion_real
    _atom_type_scat_dispersion_imag
    _atom_type_scat_source
    'C' 'C' 0.0033 0.0016
                         'International Tables Vol C Tables 4.2.6.8 and 6.1.1.4'
    'H' 'H' 0.0000 0.0000
                         'International Tables Vol C Tables 4.2.6.8 and 6.1.1.4'
    'Cd' 'Cd' -0.8075 1.2024
                         'International Tables Vol C Tables 4.2.6.8 and 6.1.1.4'
    'N' 'N' 0.0061 0.0033
                         'International Tables Vol C Tables 4.2.6.8 and 6.1.1.4'
    'O' 'O' 0.0106 0.0060
                         'International Tables Vol C Tables 4.2.6.8 and 6.1.1.4'
_computing_data_collection     'SMART (Bruker, 1998)'
_computing_cell_refinement     'SAINT (Bruker, 1999)'
_computing_data_reduction     'SAINT (Bruker, 1999)'
_computing_structure_solution     'SHELXS97 (Sheldrick, 2008)'
_computing_structure_refinement     'SHELXL97 (Sheldrick, 2008)'
_computing_molecular_graphics
                        'SHELXTL (Sheldrick, 2008) and ORTEP-3 (Farrugia, 1997)'
_computing_publication_material     'SHELXTL (Sheldrick, 2008)'
loop_
    _atom_site_type_symbol
    _atom_site_label
    _atom_site_fract_x
    _atom_site_fract_y
    _atom_site_fract_z
    _atom_site_U_iso_or_equiv
    _atom_site_adp_type
    _atom_site_calc_flag
    _atom_site_refinement_flags
    _atom_site_occupancy
    _atom_site_disorder_assembly
    _atom_site_disorder_group
    C C1 0.13185(12) 0.5408(3) 0.40308(16) 0.0477(6) Uani d . 1 . .
    H H1 0.1436 0.4625 0.4326 0.057 Uiso calc R 1 . .
    C C2 0.15571(15) 0.6556(3) 0.4506(2) 0.0609(8) Uani d . 1 . .
    H H2 0.1832 0.6534 0.5105 0.073 Uiso calc R 1 . .
    C C3 0.13835(14) 0.7702(3) 0.40838(19) 0.0644(8) Uani d . 1 . .
    H H3 0.1536 0.8474 0.4394 0.077 Uiso calc R 1 . .
    C C4 0.09731(13) 0.7733(3) 0.31771(18) 0.0491(7) Uani d . 1 . .
    C C5 0.07771(16) 0.8903(3) 0.2685(2) 0.0652(9) Uani d . 1 . .
    H H5 0.0920 0.9697 0.2971 0.078 Uiso calc R 1 . .
    C C6 0.03932(15) 0.8881(3) 0.1826(2) 0.0604(8) Uani d . 1 . .
    H H6 0.0278 0.9657 0.1524 0.072 Uiso calc R 1 . .
    C C7 0.01567(12) 0.7686(2) 0.13628(17) 0.0448(6) Uani d . 1 . .
    C C8 -0.02500(12) 0.7611(3) 0.04561(18) 0.0517(7) Uani d . 1 . .
    H H8 -0.0379 0.8367 0.0131 0.062 Uiso calc R 1 . .
    C C9 -0.04538(13) 0.6440(3) 0.00554(18) 0.0510(7) Uani d . 1 . .
    H H9 -0.0719 0.6383 -0.0542 0.061 Uiso calc R 1 . .
    C C10 -0.02569(11) 0.5324(3) 0.05582(16) 0.0438(6) Uani d . 1 . .
    H H10 -0.0399 0.4524 0.0281 0.053 Uiso calc R 1 . .
    C C11 0.03313(11) 0.6513(2) 0.18132(16) 0.0352(5) Uani d . 1 . .
    C C12 0.07583(11) 0.6531(2) 0.27488(16) 0.0362(5) Uani d . 1 . .
    C C13 0.16216(11) 0.2707(2) 0.25844(15) 0.0393(6) Uani d . 1 . .
    C C14 0.22134(11) 0.2278(2) 0.27919(16) 0.0407(6) Uani d . 1 . .
    C C15 0.26018(13) 0.1335(3) 0.34283(19) 0.0518(7) Uani d . 1 . .
    C C16 0.31708(14) 0.1016(3) 0.3645(2) 0.0701(9) Uani d . 1 . .
    H H16 0.3431 0.0400 0.4071 0.084 Uiso calc R 1 . .
    C C17 0.33538(17) 0.1594(4) 0.3243(3) 0.0817(12) Uani d . 1 . .
    H H17 0.3737 0.1362 0.3395 0.098 Uiso calc R 1 . .
    C C18 0.29839(16) 0.2517(4) 0.2617(3) 0.0750(10) Uani d . 1 . .
    H H18 0.3114 0.2908 0.2346 0.090 Uiso calc R 1 . .
    C C19 0.24122(14) 0.2856(3) 0.2392(2) 0.0558(7) Uani d . 1 . .
    H H19 0.2159 0.3480 0.1969 0.067 Uiso calc R 1 . .
    C C20 -0.05515(11) 0.2173(2) 0.10588(15) 0.0382(5) Uani d . 1 . .
    C C21 -0.11314(11) 0.1442(2) 0.03654(15) 0.0361(5) Uani d . 1 . .
    C C22 -0.11635(12) 0.0730(2) -0.02440(15) 0.0432(6) Uani d . 1 . .
    C C23 -0.17163(14) 0.0033(3) -0.08804(16) 0.0565(8) Uani d . 1 . .
    H H23 -0.1743 -0.0454 -0.1285 0.068 Uiso calc R 1 . .
    C C24 -0.22170(13) 0.0073(3) -0.09029(18) 0.0607(8) Uani d . 1 . .
    H H24 -0.2581 -0.0396 -0.1324 0.073 Uiso calc R 1 . .
    C C25 -0.21937(13) 0.0784(3) -0.03221(18) 0.0576(8) Uani d . 1 . .
    H H25 -0.2541 0.0811 -0.0353 0.069 Uiso calc R 1 . .
    C C26 -0.16526(12) 0.1463(2) 0.03120(17) 0.0451(6) Uani d . 1 . .
    H H26 -0.1636 0.1944 0.0711 0.054 Uiso calc R 1 . .
    Cd Cd1 0.057575(8) 0.350425(15) 0.231588(11) 0.03562(7) Uani d . 1 . .
    N N1 0.09300(9) 0.53845(19) 0.31732(12) 0.0372(4) Uani d . 1 . .
    N N2 0.01241(8) 0.53497(18) 0.14148(12) 0.0361(4) Uani d . 1 . .
    O O1 0.13009(8) 0.36071(17) 0.20625(12) 0.0517(5) Uani d . 1 . .
    O O2 0.14511(8) 0.21631(18) 0.29634(11) 0.0497(5) Uani d . 1 . .
    O O3 0.24496(10) 0.0733(2) 0.38541(14) 0.0733(6) Uani d . 1 . .
    H H3A 0.2083 0.0907 0.3625 0.110 Uiso d R 1 . .
    O O4 -0.00846(8) 0.21515(17) 0.10927(12) 0.0527(5) Uani d . 1 . .
    O O5 0.05244(8) 0.28218(18) 0.34009(12) 0.0516(5) Uani d . 1 . .
    O O6 -0.06878(9) 0.06944(18) -0.02577(12) 0.0582(5) Uani d . 1 . .
    H H6A -0.0397 0.1157 0.0128 0.087 Uiso d R 1 . .
loop_
    _atom_site_aniso_label
    _atom_site_aniso_U_11
    _atom_site_aniso_U_22
    _atom_site_aniso_U_33
    _atom_site_aniso_U_12
    _atom_site_aniso_U_13
    _atom_site_aniso_U_23
    C1 0.0451(14) 0.0544(16) 0.0402(15) 0.0009(12) 0.0264(12) 0.0023(12)
    C2 0.0598(19) 0.074(2) 0.0388(15) -0.0100(15) 0.0276(14) -0.0083(14)
    C3 0.075(2) 0.0561(19) 0.0585(19) -0.0184(16) 0.0419(17) -0.0227(15)
    C4 0.0547(16) 0.0434(15) 0.0540(17) -0.0046(12) 0.0375(14) -0.0069(12)
    C5 0.083(2) 0.0347(15) 0.079(2) -0.0069(15) 0.0531(19) -0.0092(15)
    C6 0.081(2) 0.0320(14) 0.074(2) 0.0066(14) 0.0534(19) 0.0109(14)
    C7 0.0488(14) 0.0373(14) 0.0556(16) 0.0067(11) 0.0373(13) 0.0082(12)
    C8 0.0521(16) 0.0519(17) 0.0555(17) 0.0147(13) 0.0370(14) 0.0210(14)
    C9 0.0466(15) 0.0615(19) 0.0398(15) 0.0083(13) 0.0260(13) 0.0099(13)
    C10 0.0407(13) 0.0445(14) 0.0398(14) 0.0001(11) 0.0235(12) 0.0003(11)
    C11 0.0358(12) 0.0347(13) 0.0438(14) 0.0014(9) 0.0298(12) 0.0025(10)
    C12 0.0361(12) 0.0362(13) 0.0426(14) -0.0019(10) 0.0284(11) -0.0020(10)
    C13 0.0359(13) 0.0407(14) 0.0367(13) -0.0027(10) 0.0217(11) -0.0052(11)
    C14 0.0380(13) 0.0415(14) 0.0453(14) -0.0039(10) 0.0284(12) -0.0091(11)
    C15 0.0413(15) 0.0504(17) 0.0551(17) 0.0027(12) 0.0277(14) -0.0097(13)
    C16 0.0430(16) 0.072(2) 0.079(2) 0.0128(15) 0.0329(17) -0.0067(18)
    C17 0.052(2) 0.089(3) 0.110(3) -0.0032(18) 0.055(2) -0.035(2)
    C18 0.080(2) 0.082(2) 0.106(3) -0.026(2) 0.079(2) -0.032(2)
    C19 0.0632(18) 0.0562(18) 0.0655(19) -0.0087(14) 0.0498(16) -0.0096(14)
    C20 0.0415(13) 0.0274(12) 0.0391(13) -0.0002(10) 0.0233(11) 0.0027(10)
    C21 0.0396(13) 0.0301(12) 0.0340(12) -0.0005(9) 0.0219(11) 0.0025(9)
    C22 0.0543(15) 0.0336(14) 0.0392(14) 0.0038(11) 0.0295(12) 0.0044(11)
    C23 0.0702(19) 0.0434(16) 0.0355(15) -0.0025(13) 0.0256(14) -0.0060(12)
    C24 0.0474(17) 0.0550(18) 0.0412(16) -0.0091(13) 0.0121(13) -0.0018(13)
    C25 0.0417(15) 0.0582(18) 0.0542(18) -0.0056(13) 0.0231(14) 0.0044(14)
    C26 0.0446(14) 0.0438(15) 0.0421(14) 0.0004(11) 0.0261(12) 0.0022(11)
    Cd1 0.03456(11) 0.03147(11) 0.03994(12) 0.00079(7) 0.02394(9) 0.00196(7)
    N1 0.0367(10) 0.0370(11) 0.0375(11) 0.0005(8) 0.0240(9) 0.0023(9)
    N2 0.0336(10) 0.0365(11) 0.0373(11) 0.0004(8) 0.0228(9) 0.0009(8)
    O1 0.0432(10) 0.0568(12) 0.0545(11) 0.0086(8) 0.0316(9) 0.0137(9)
    O2 0.0457(10) 0.0594(12) 0.0537(11) 0.0101(9) 0.0367(9) 0.0135(9)
    O3 0.0634(13) 0.0808(16) 0.0761(15) 0.0276(11) 0.0457(12) 0.0327(13)
    O4 0.0434(10) 0.0479(11) 0.0676(13) -0.0064(8) 0.0367(10) -0.0098(9)
    O5 0.0585(11) 0.0506(11) 0.0498(11) 0.0123(9) 0.0373(10) 0.0157(9)
    O6 0.0736(13) 0.0545(12) 0.0648(13) -0.0001(10) 0.0532(11) -0.0074(10)
_geom_special_details
;
All e.s.d.'s (except the e.s.d. in the dihedral angle between two l.s. planes)
are estimated using the full covariance matrix. The cell e.s.d.'s are taken
into account individually in the estimation of e.s.d.'s in distances, angles
and torsion angles; correlations between e.s.d.'s in cell parameters are only
used when they are defined by crystal symmetry. An approximate (isotropic)
treatment of cell e.s.d.'s is used for estimating e.s.d.'s involving l.s.
planes.
;
loop_
    _geom_bond_atom_site_label_1
    _geom_bond_atom_site_label_2
    _geom_bond_site_symmetry_2
    _geom_bond_distance
    _geom_bond_publ_flag
    C1 N1 . 1.331(3) ?
    C1 C2 . 1.394(4) ?
    C1 H1 . 0.9300 ?
    C2 C3 . 1.353(4) ?
    C2 H2 . 0.9300 ?
    C3 C4 . 1.407(4) ?
    C3 H3 . 0.9300 ?
    C4 C12 . 1.406(3) ?
    C4 C5 . 1.432(4) ?
    C5 C6 . 1.335(5) ?
    C5 H5 . 0.9300 ?
    C6 C7 . 1.426(4) ?
    C6 H6 . 0.9300 ?
    C7 C11 . 1.401(3) ?
    C7 C8 . 1.410(4) ?
    C8 C9 . 1.358(4) ?
    C8 H8 . 0.9300 ?
    C9 C10 . 1.395(3) ?
    C9 H9 . 0.9300 ?
    C10 N2 . 1.331(3) ?
    C10 H10 . 0.9300 ?
    C11 N2 . 1.349(3) ?
    C11 C12 . 1.451(4) ?
    C12 N1 . 1.355(3) ?
    C13 O1 . 1.247(3) ?
    C13 O2 . 1.275(3) ?
    C13 C14 . 1.480(3) ?
    C14 C19 . 1.388(4) ?
    C14 C15 . 1.405(4) ?
    C15 O3 . 1.345(4) ?
    C15 C16 . 1.382(4) ?
    C16 C17 . 1.357(6) ?
    C16 H16 . 0.9300 ?
    C17 C18 . 1.373(5) ?
    C17 H17 . 0.9300 ?
    C18 C19 . 1.388(4) ?
    C18 H18 . 0.9300 ?
    C19 H19 . 0.9300 ?
    C20 O5 2 1.252(3) ?
    C20 O4 . 1.260(3) ?
    C20 C21 . 1.484(3) ?
    C21 C26 . 1.388(4) ?
    C21 C22 . 1.399(3) ?
    C22 O6 . 1.348(3) ?
    C22 C23 . 1.404(4) ?
    C23 C24 . 1.370(4) ?
    C23 H23 . 0.9300 ?
    C24 C25 . 1.362(4) ?
    C24 H24 . 0.9300 ?
    C25 C26 . 1.378(4) ?
    C25 H25 . 0.9300 ?
    C26 H26 . 0.9300 ?
    Cd1 O2 . 2.3271(16) ?
    Cd1 N1 . 2.355(2) ?
    Cd1 N2 . 2.3606(19) ?
    Cd1 O4 . 2.3630(18) ?
    Cd1 O1 . 2.3993(19) ?
    Cd1 O5 . 2.4214(18) ?
    Cd1 O5 2 2.4911(18) ?
    O3 H3A . 0.8199 ?
    O5 C20 2 1.252(3) ?
    O5 Cd1 2 2.4911(18) ?
    O6 H6A . 0.8200 ?
loop_
    _geom_angle_atom_site_label_1
    _geom_angle_atom_site_label_2
    _geom_angle_atom_site_label_3
    _geom_angle_site_symmetry_1
    _geom_angle_site_symmetry_3
    _geom_angle
    _geom_angle_publ_flag
    N1 C1 C2 . . 122.8(3) ?
    N1 C1 H1 . . 118.6 ?
    C2 C1 H1 . . 118.6 ?
    C3 C2 C1 . . 119.1(3) ?
    C3 C2 H2 . . 120.4 ?
    C1 C2 H2 . . 120.4 ?
    C2 C3 C4 . . 120.4(3) ?
    C2 C3 H3 . . 119.8 ?
    C4 C3 H3 . . 119.8 ?
    C12 C4 C3 . . 116.8(3) ?
    C12 C4 C5 . . 119.5(3) ?
    C3 C4 C5 . . 123.7(3) ?
    C6 C5 C4 . . 121.4(3) ?
    C6 C5 H5 . . 119.3 ?
    C4 C5 H5 . . 119.3 ?
    C5 C6 C7 . . 121.0(3) ?
    C5 C6 H6 . . 119.5 ?
    C7 C6 H6 . . 119.5 ?
    C11 C7 C8 . . 117.0(2) ?
    C11 C7 C6 . . 119.8(3) ?
    C8 C7 C6 . . 123.2(2) ?
    C9 C8 C7 . . 120.2(2) ?
    C9 C8 H8 . . 119.9 ?
    C7 C8 H8 . . 119.9 ?
    C8 C9 C10 . . 118.7(3) ?
    C8 C9 H9 . . 120.7 ?
    C10 C9 H9 . . 120.7 ?
    N2 C10 C9 . . 123.1(2) ?
    N2 C10 H10 . . 118.4 ?
    C9 C10 H10 . . 118.4 ?
    N2 C11 C7 . . 122.8(2) ?
    N2 C11 C12 . . 117.8(2) ?
    C7 C11 C12 . . 119.4(2) ?
    N1 C12 C4 . . 122.7(2) ?
    N1 C12 C11 . . 118.5(2) ?
    C4 C12 C11 . . 118.8(2) ?
    O1 C13 O2 . . 120.2(2) ?
    O1 C13 C14 . . 120.7(2) ?
    O2 C13 C14 . . 119.0(2) ?
    C19 C14 C15 . . 118.7(3) ?
    C19 C14 C13 . . 120.3(2) ?
    C15 C14 C13 . . 120.9(2) ?
    O3 C15 C16 . . 117.8(3) ?
    O3 C15 C14 . . 122.7(2) ?
    C16 C15 C14 . . 119.5(3) ?
    C17 C16 C15 . . 120.7(3) ?
    C17 C16 H16 . . 119.6 ?
    C15 C16 H16 . . 119.6 ?
    C16 C17 C18 . . 121.2(3) ?
    C16 C17 H17 . . 119.4 ?
    C18 C17 H17 . . 119.4 ?
    C17 C18 C19 . . 119.0(3) ?
    C17 C18 H18 . . 120.5 ?
    C19 C18 H18 . . 120.5 ?
    C14 C19 C18 . . 120.9(3) ?
    C14 C19 H19 . . 119.5 ?
    C18 C19 H19 . . 119.5 ?
    O5 C20 O4 2 . 119.8(2) ?
    O5 C20 C21 2 . 121.0(2) ?
    O4 C20 C21 . . 119.2(2) ?
    C26 C21 C22 . . 119.0(2) ?
    C26 C21 C20 . . 120.1(2) ?
    C22 C21 C20 . . 120.9(2) ?
    O6 C22 C21 . . 122.9(2) ?
    O6 C22 C23 . . 118.0(2) ?
    C21 C22 C23 . . 119.1(3) ?
    C24 C23 C22 . . 119.8(3) ?
    C24 C23 H23 . . 120.1 ?
    C22 C23 H23 . . 120.1 ?
    C25 C24 C23 . . 121.4(3) ?
    C25 C24 H24 . . 119.3 ?
    C23 C24 H24 . . 119.3 ?
    C24 C25 C26 . . 119.6(3) ?
    C24 C25 H25 . . 120.2 ?
    C26 C25 H25 . . 120.2 ?
    C25 C26 C21 . . 121.1(3) ?
    C25 C26 H26 . . 119.5 ?
    C21 C26 H26 . . 119.5 ?
    O2 Cd1 N1 . . 106.89(7) ?
    O2 Cd1 N2 . . 138.63(6) ?
    N1 Cd1 N2 . . 70.68(7) ?
    O2 Cd1 O4 . . 93.20(6) ?
    N1 Cd1 O4 . . 158.83(6) ?
    N2 Cd1 O4 . . 89.92(6) ?
    O2 Cd1 O1 . . 55.09(6) ?
    N1 Cd1 O1 . . 96.97(7) ?
    N2 Cd1 O1 . . 83.78(6) ?
    O4 Cd1 O1 . . 88.99(7) ?
    O2 Cd1 O5 . . 88.55(6) ?
    N1 Cd1 O5 . . 78.67(7) ?
    N2 Cd1 O5 . . 128.98(6) ?
    O4 Cd1 O5 . . 109.11(7) ?
    O1 Cd1 O5 . . 140.82(6) ?
    O2 Cd1 O5 . 2 126.96(6) ?
    N1 Cd1 O5 . 2 115.33(6) ?
    N2 Cd1 O5 . 2 86.73(6) ?
    O4 Cd1 O5 . 2 53.13(6) ?
    O1 Cd1 O5 . 2 140.94(6) ?
    O5 Cd1 O5 . 2 70.66(7) ?
    C1 N1 C12 . . 118.2(2) ?
    C1 N1 Cd1 . . 125.56(17) ?
    C12 N1 Cd1 . . 116.05(15) ?
    C10 N2 C11 . . 118.2(2) ?
    C10 N2 Cd1 . . 124.98(16) ?
    C11 N2 Cd1 . . 116.38(15) ?
    C13 O1 Cd1 . . 91.02(15) ?
    C13 O2 Cd1 . . 93.65(15) ?
    C15 O3 H3A . . 109.4 ?
    C20 O4 Cd1 . . 96.43(15) ?
    C20 O5 Cd1 2 . 163.72(17) ?
    C20 O5 Cd1 2 2 90.61(15) ?
    Cd1 O5 Cd1 . 2 99.62(6) ?
    C22 O6 H6A . . 109.5 ?
loop_
    _geom_torsion_atom_site_label_1
    _geom_torsion_atom_site_label_2
    _geom_torsion_atom_site_label_3
    _geom_torsion_atom_site_label_4
    _geom_torsion_site_symmetry_1
    _geom_torsion_site_symmetry_2
    _geom_torsion_site_symmetry_3
    _geom_torsion_site_symmetry_4
    _geom_torsion
    _geom_torsion_publ_flag
    N1 C1 C2 C3 . . . . 0.8(5) ?
    C1 C2 C3 C4 . . . . -0.7(5) ?
    C2 C3 C4 C12 . . . . 0.3(4) ?
    C2 C3 C4 C5 . . . . -178.8(3) ?
    C12 C4 C5 C6 . . . . 0.1(5) ?
    C3 C4 C5 C6 . . . . 179.1(3) ?
    C4 C5 C6 C7 . . . . 0.8(5) ?
    C5 C6 C7 C11 . . . . -0.4(4) ?
    C5 C6 C7 C8 . . . . 179.9(3) ?
    C11 C7 C8 C9 . . . . -0.2(4) ?
    C6 C7 C8 C9 . . . . 179.4(3) ?
    C7 C8 C9 C10 . . . . 0.5(4) ?
    C8 C9 C10 N2 . . . . -0.2(4) ?
    C8 C7 C11 N2 . . . . -0.4(4) ?
    C6 C7 C11 N2 . . . . 179.9(2) ?
    C8 C7 C11 C12 . . . . 178.9(2) ?
    C6 C7 C11 C12 . . . . -0.7(4) ?
    C3 C4 C12 N1 . . . . 0.1(4) ?
    C5 C4 C12 N1 . . . . 179.3(2) ?
    C3 C4 C12 C11 . . . . 179.7(2) ?
    C5 C4 C12 C11 . . . . -1.2(4) ?
    N2 C11 C12 N1 . . . . 0.4(3) ?
    C7 C11 C12 N1 . . . . -178.9(2) ?
    N2 C11 C12 C4 . . . . -179.1(2) ?
    C7 C11 C12 C4 . . . . 1.5(4) ?
    O1 C13 C14 C19 . . . . -1.4(4) ?
    O2 C13 C14 C19 . . . . -179.7(2) ?
    O1 C13 C14 C15 . . . . 175.0(2) ?
    O2 C13 C14 C15 . . . . -3.3(3) ?
    C19 C14 C15 O3 . . . . 179.4(3) ?
    C13 C14 C15 O3 . . . . 2.9(4) ?
    C19 C14 C15 C16 . . . . 0.6(4) ?
    C13 C14 C15 C16 . . . . -175.9(2) ?
    O3 C15 C16 C17 . . . . -179.6(3) ?
    C14 C15 C16 C17 . . . . -0.8(5) ?
    C15 C16 C17 C18 . . . . 0.5(5) ?
    C16 C17 C18 C19 . . . . -0.1(5) ?
    C15 C14 C19 C18 . . . . -0.2(4) ?
    C13 C14 C19 C18 . . . . 176.3(2) ?
    C17 C18 C19 C14 . . . . 0.0(5) ?
    O5 C20 C21 C26 2 . . . -0.5(3) ?
    O4 C20 C21 C26 . . . . -179.4(2) ?
    O5 C20 C21 C22 2 . . . 179.2(2) ?
    O4 C20 C21 C22 . . . . 0.3(3) ?
    C26 C21 C22 O6 . . . . 177.6(2) ?
    C20 C21 C22 O6 . . . . -2.1(3) ?
    C26 C21 C22 C23 . . . . -1.4(3) ?
    C20 C21 C22 C23 . . . . 178.9(2) ?
    O6 C22 C23 C24 . . . . -178.3(2) ?
    C21 C22 C23 C24 . . . . 0.8(4) ?
    C22 C23 C24 C25 . . . . 0.4(4) ?
    C23 C24 C25 C26 . . . . -1.1(4) ?
    C24 C25 C26 C21 . . . . 0.4(4) ?
    C22 C21 C26 C25 . . . . 0.8(4) ?
    C20 C21 C26 C25 . . . . -179.5(2) ?
    C2 C1 N1 C12 . . . . -0.4(4) ?
    C2 C1 N1 Cd1 . . . . 174.0(2) ?
    C4 C12 N1 C1 . . . . -0.1(4) ?
    C11 C12 N1 C1 . . . . -179.6(2) ?
    C4 C12 N1 Cd1 . . . . -174.99(19) ?
    C11 C12 N1 Cd1 . . . . 5.5(3) ?
    O2 Cd1 N1 C1 . . . . -44.2(2) ?
    N2 Cd1 N1 C1 . . . . 179.3(2) ?
    O4 Cd1 N1 C1 . . . . 154.77(19) ?
    O1 Cd1 N1 C1 . . . . -99.78(19) ?
    O5 Cd1 N1 C1 . . . . 40.75(19) ?
    O5 Cd1 N1 C1 2 . . . 102.81(19) ?
    O2 Cd1 N1 C12 . . . . 130.28(16) ?
    N2 Cd1 N1 C12 . . . . -6.16(15) ?
    O4 Cd1 N1 C12 . . . . -30.7(3) ?
    O1 Cd1 N1 C12 . . . . 74.72(16) ?
    O5 Cd1 N1 C12 . . . . -144.75(17) ?
    O5 Cd1 N1 C12 2 . . . -82.69(17) ?
    C9 C10 N2 C11 . . . . -0.4(4) ?
    C9 C10 N2 Cd1 . . . . -172.1(2) ?
    C7 C11 N2 C10 . . . . 0.7(3) ?
    C12 C11 N2 C10 . . . . -178.6(2) ?
    C7 C11 N2 Cd1 . . . . 173.18(18) ?
    C12 C11 N2 Cd1 . . . . -6.2(3) ?
    O2 Cd1 N2 C10 . . . . 84.4(2) ?
    N1 Cd1 N2 C10 . . . . 178.3(2) ?
    O4 Cd1 N2 C10 . . . . -10.32(19) ?
    O1 Cd1 N2 C10 . . . . 78.67(19) ?
    O5 Cd1 N2 C10 . . . . -125.16(18) ?
    O5 Cd1 N2 C10 2 . . . -63.38(18) ?
    O2 Cd1 N2 C11 . . . . -87.44(18) ?
    N1 Cd1 N2 C11 . . . . 6.44(15) ?
    O4 Cd1 N2 C11 . . . . 177.81(16) ?
    O1 Cd1 N2 C11 . . . . -93.21(16) ?
    O5 Cd1 N2 C11 . . . . 62.97(18) ?
    O5 Cd1 N2 C11 2 . . . 124.74(16) ?
    O2 C13 O1 Cd1 . . . . 1.5(2) ?
    C14 C13 O1 Cd1 . . . . -176.72(19) ?
    O2 Cd1 O1 C13 . . . . -0.88(14) ?
    N1 Cd1 O1 C13 . . . . 104.88(15) ?
    N2 Cd1 O1 C13 . . . . 174.48(15) ?
    O4 Cd1 O1 C13 . . . . -95.49(15) ?
    O5 Cd1 O1 C13 . . . . 24.28(19) ?
    O5 Cd1 O1 C13 2 . . . -108.56(16) ?
    O1 C13 O2 Cd1 . . . . -1.6(2) ?
    C14 C13 O2 Cd1 . . . . 176.70(18) ?
    N1 Cd1 O2 C13 . . . . -85.86(15) ?
    N2 Cd1 O2 C13 . . . . -6.14(19) ?
    O4 Cd1 O2 C13 . . . . 87.38(15) ?
    O1 Cd1 O2 C13 . . . . 0.86(13) ?
    O5 Cd1 O2 C13 . . . . -163.56(15) ?
    O5 Cd1 O2 C13 2 . . . 132.15(14) ?
    O5 C20 O4 Cd1 2 . . . 0.7(2) ?
    C21 C20 O4 Cd1 . . . . 179.66(17) ?
    O2 Cd1 O4 C20 . . . . 134.91(14) ?
    N1 Cd1 O4 C20 . . . . -63.3(2) ?
    N2 Cd1 O4 C20 . . . . -86.37(15) ?
    O1 Cd1 O4 C20 . . . . -170.14(15) ?
    O5 Cd1 O4 C20 . . . . 45.33(15) ?
    O5 Cd1 O4 C20 2 . . . -0.40(13) ?
    O2 Cd1 O5 C20 . . . 2 -34.5(6) ?
    N1 Cd1 O5 C20 . . . 2 -142.0(6) ?
    N2 Cd1 O5 C20 . . . 2 164.6(6) ?
    O4 Cd1 O5 C20 . . . 2 58.4(6) ?
    O1 Cd1 O5 C20 . . . 2 -54.9(6) ?
    O5 Cd1 O5 C20 2 . . 2 95.8(6) ?
    O2 Cd1 O5 Cd1 . . . 2 -162.70(7) ?
    N1 Cd1 O5 Cd1 . . . 2 89.75(7) ?
    N2 Cd1 O5 Cd1 . . . 2 36.35(10) ?
    O4 Cd1 O5 Cd1 . . . 2 -69.82(8) ?
    O1 Cd1 O5 Cd1 . . . 2 176.89(7) ?
    O5 Cd1 O5 Cd1 2 . . 2 -32.44(8) ?
loop_
    _geom_hbond_atom_site_label_D
    _geom_hbond_atom_site_label_H
    _geom_hbond_atom_site_label_A
    _geom_hbond_site_symmetry_A
    _geom_hbond_distance_DH
    _geom_hbond_distance_HA
    _geom_hbond_distance_DA
    _geom_hbond_angle_DHA
    O6 H6A O4 . 0.82 1.86 2.579(3) 145.7
    O3 H3A O2 . 0.82 1.87 2.576(2) 143.2
data_global
_journal_date_recd_electronic     2008-09-25
_journal_date_accepted     2008-10-17
_journal_name_full     'Acta Crystallographica, Section E'
_journal_year     2008
_journal_volume     64
_journal_issue     11
_journal_page_first     m1458
_journal_page_last     m1458
_journal_paper_category     QM
_journal_coeditor_code     ZL2145
_publ_contact_author_name     'Qing-Yuan Shi'
_publ_contact_author_address
;
School of Chemistry and Environment,
South China Normal University,
Guangzhou 510006, People's Republic of China
;
_publ_contact_author_email     fanj@scnu.edu.cn
_publ_contact_author_fax     '86 20 39347768'
_publ_contact_author_phone     '86 20 39347768'
_publ_section_title
;\
Bis(\m-2-hydroxybenozato)-\k^3^<i>O</i>,<i>O</i>':<i>O</i>';\k^3^<i>O</i>:\
<i>O</i>,<i>O</i>'-bis[(2-hydroxybenozato-\k^2^<i>O</i>,<i>O</i>')(1,10-\
phenanthroline-\k^2^<i>N</i>,<i>N</i>')cadmium(II)]
;
loop_
    _publ_author_name
    _publ_author_address
    'Shi, Qing-Yuan'
;
School of Chemistry and Environment,
South China Normal University,
Guangzhou 510006, People's Republic of China
;
    'Li, Zhi-Cheng'
;
School of Chemistry and Environment,
South China Normal University,
Guangzhou 510006, People's Republic of China
;
    'Cheng, Zong-Sheng'
;
School of Chemistry and Environment,
South China Normal University,
Guangzhou 510006, People's Republic of China
;
    'Tan, Jing-Bo'
;
School of Chemistry and Environment,
South China Normal University,
Guangzhou 510006, People's Republic of China
;
    'Liu, Jia-Lun'
;
School of Chemistry and Environment,
South China Normal University,
Guangzhou 510006, People's Republic of China
;
