# Supplementary material for: Bis(μ-2-hydroxy­benozato)-κ3 O,O′:O′;κ3 O:O,O′-bis­[(2-hydroxy­benozato-κ2 O,O′)(1,10-phenanthroline-κ2 N,N′)cadmium(II)]
Source: Acta Crystallogr Sect E Struct Rep Online. 2008 Oct 25;64(Pt 11):m1458. doi: 10.1107/S1600536808033886 (PMC2959752; doi:10.1107/S1600536808033886)
Supplement: Supplementary file 2 [file e-64-m1458-Isup2.hkl]

# 
# h,k,l, Fc-squared, Fo-squared, sigma(Fo-squared) and status flag 
# 
data_I
_shelx_title ' a in  C2/c' 
_shelx_refln_list_code          4 
_shelx_F_calc_maximum      803.70 
_exptl_crystal_F_000      2272.00 
_reflns_d_resolution_high  0.8108 
 
loop_ 
 _symmetry_equiv_pos_as_xyz 
 'x, y, z' 
 '-x, y, -z+1/2' 
 'x+1/2, y+1/2, z' 
 '-x+1/2, y+1/2, -z+1/2' 
 '-x, -y, -z' 
 'x, -y, z-1/2' 
 '-x+1/2, -y+1/2, -z' 
 'x+1/2, -y+1/2, z-1/2' 
 
_cell_length_a    27.9391 
_cell_length_b    10.3078 
_cell_length_c    20.4680 
_cell_angle_alpha  90.000 
_cell_angle_beta  130.770 
_cell_angle_gamma  90.000 
 
_shelx_F_squared_multiplier     1.000 
 
loop_ 
 _refln_index_h 
 _refln_index_k 
 _refln_index_l 
 _refln_F_squared_calc 
 _refln_F_squared_meas 
 _refln_F_squared_sigma 
 _refln_observed_status 
   2   0   0   131375.11   121418.91   3082.08 o 
   4   0   0     9058.82     9002.64    145.04 o 
   6   0   0    16236.58    16142.44    254.01 o 
   8   0   0    35852.67    34398.76    520.83 o 
  10   0   0   122408.27   119383.00   2409.10 o 
  12   0   0     1940.49     1874.17     64.98 o 
  14   0   0     4392.70     4172.73    110.38 o 
  16   0   0    14104.10    13937.85    330.23 o 
  18   0   0    18824.67    19768.93    671.88 o 
  20   0   0     2035.01     2302.86    187.41 o 
  22   0   0      124.74       -9.28     69.63 o 
  24   0   0     2358.19     2584.26    220.48 o 
  26   0   0     4901.98     4953.26    330.14 o 
   1   1   0    66790.04    65847.48   1163.64 o 
   3   1   0    25702.19    26756.21    345.64 o 
   5   1   0     1635.29     1704.07     32.00 o 
   7   1   0      233.38      280.57     22.62 o 
   9   1   0    28178.20    28845.17    316.29 o 
  11   1   0     5564.17     5608.20     86.12 o 
  13   1   0      568.27      624.37     29.04 o 
  15   1   0     4758.47     4477.20     93.28 o 
  17   1   0     2831.31     2920.92     90.48 o 
  19   1   0      671.82      748.91     64.67 o 
  21   1   0     1410.51     1192.11    108.16 o 
  23   1   0      429.16      487.40     84.55 o 
  25   1   0     1196.60     1122.30    200.75 o 
   0   2   0    90124.48    94863.25   2320.84 o 
   2   2   0    19634.53    19938.67    264.89 o 
   4   2   0      214.76      324.80     34.42 o 
   6   2   0     3454.20     3399.12     59.39 o 
   8   2   0     6914.04     6993.42     92.58 o 
  10   2   0    17348.39    17114.78    200.78 o 
  12   2   0     1304.57     1241.25     36.98 o 
  14   2   0     1793.04     1620.69     79.44 o 
  16   2   0      947.22      965.07     56.12 o 
  18   2   0     2640.42     2654.37     90.75 o 
  20   2   0     2565.07     2625.48    113.29 o 
  22   2   0       75.82       22.91     50.05 o 
  24   2   0      301.29      215.21     69.43 o 
   1   3   0    51853.19    52768.48    661.79 o 
   3   3   0      519.92      454.03     16.66 o 
   5   3   0     1427.24     1566.53     38.77 o 
   7   3   0    91734.07    92675.52   1047.12 o 
   9   3   0    95558.91    97665.07   1108.00 o 
  11   3   0    36263.60    36767.18    447.48 o 
  13   3   0       35.76       35.81     38.69 o 
  15   3   0     5296.47     5078.31    123.03 o 
  17   3   0    21550.72    20966.39    340.24 o 
  19   3   0     5022.72     5244.81    138.25 o 
  21   3   0      262.81      327.51     63.25 o 
  23   3   0      722.66      679.74     94.10 o 
  25   3   0     1212.92     1540.46    203.65 o 
   0   4   0    22227.73    21693.94    416.99 o 
   2   4   0    17758.51    17359.61    217.61 o 
   4   4   0     3781.56     4280.62     65.35 o 
   6   4   0    37499.37    39239.96    466.31 o 
   8   4   0    46791.71    48074.84    568.15 o 
  10   4   0    37585.73    38861.59    472.46 o 
  12   4   0     3571.84     3712.65    111.59 o 
  14   4   0        4.48       29.50     34.56 o 
  16   4   0    15257.91    14674.03    230.12 o 
  18   4   0     6372.60     6442.38    286.08 o 
  20   4   0      882.49      771.12     83.01 o 
  22   4   0      228.75      200.58     67.87 o 
  24   4   0      352.89      334.73     85.09 o 
   1   5   0       33.62       35.36     15.32 o 
   3   5   0     2413.66     2566.38     56.31 o 
   5   5   0     3744.86     4115.92     68.09 o 
   7   5   0     2886.66     2811.23     64.76 o 
   9   5   0      774.25      806.17     45.22 o 
  11   5   0       51.61       50.74     22.96 o 
  13   5   0      212.19      234.41     39.53 o 
  15   5   0      248.74      220.98     42.75 o 
  17   5   0       26.33       34.60     33.50 o 
  19   5   0        3.69       26.75     39.22 o 
  21   5   0      194.29      154.65     52.12 o 
  23   5   0       40.39       55.06     62.77 o 
   0   6   0    12911.77    12608.55    291.85 o 
   2   6   0    15766.89    15607.93    236.49 o 
   4   6   0      670.83      675.85     28.91 o 
   6   6   0     2106.98     2051.30     57.74 o 
   8   6   0    20664.04    21900.97    292.10 o 
  10   6   0    15142.63    15071.66    297.68 o 
  12   6   0     1293.00     1273.40     77.27 o 
  14   6   0      505.69      560.71     61.00 o 
  16   6   0     3909.41     4142.35    171.30 o 
  18   6   0     6207.41     6559.71    193.71 o 
  20   6   0      560.60      578.89     75.19 o 
  22   6   0       15.93      -70.15     46.77 o 
   1   7   0    69066.02    67946.16    878.78 o 
   3   7   0    11105.27    11109.86    188.04 o 
   5   7   0     1663.56     1619.76     81.96 o 
   7   7   0    13507.28    13826.58    234.46 o 
   9   7   0    11350.92    11358.22    369.65 o 
  11   7   0    13622.07    13571.68    324.94 o 
  13   7   0      485.68      392.16     84.37 o 
  15   7   0     7778.77     7901.61    213.34 o 
  17   7   0     5638.83     5881.53    186.05 o 
  19   7   0     2184.01     2102.90    169.33 o 
  21   7   0      372.64      529.07     79.28 o 
   0   8   0    10928.51    11680.02    286.33 o 
   2   8   0     1174.76     1081.29     53.47 o 
   4   8   0       84.72       90.62     30.04 o 
   6   8   0        3.83       18.54     27.73 o 
   8   8   0     2638.68     2709.19    107.25 o 
  10   8   0     1736.91     1570.23    129.00 o 
  12   8   0      250.14      196.40     86.50 o 
  14   8   0        1.02       33.09     44.17 o 
  16   8   0       51.82       63.37     47.84 o 
  18   8   0      551.40      600.10    100.28 o 
  20   8   0       18.92        0.10     41.71 o 
   1   9   0    18843.61    18714.21    350.64 o 
   3   9   0     2758.53     2802.08    210.66 o 
   5   9   0        5.47      -23.06     28.70 o 
   7   9   0     1831.91     1660.42    113.56 o 
   9   9   0     2209.21     1819.76    127.65 o 
  11   9   0     1560.36     1634.19     98.91 o 
  13   9   0      147.50      135.29     69.22 o 
  15   9   0      876.39      816.27     97.62 o 
  17   9   0      283.82      366.87     68.24 o 
   0  10   0    21701.64    21068.60    692.77 o 
   2  10   0     9291.70     9541.74    227.05 o 
   4  10   0       13.92       -6.67     42.74 o 
   6  10   0     2468.62     2276.89    242.53 o 
   8  10   0     5562.44     5707.57    219.22 o 
  10  10   0     5481.40     5461.40    220.92 o 
  12  10   0     1059.35      845.73    225.41 o 
  14  10   0      266.40      244.58     81.85 o 
  16  10   0     1877.33     1887.39    132.51 o 
   1  11   0     3544.76     3704.01    171.59 o 
   3  11   0      480.77      358.81     71.75 o 
   5  11   0      214.01      238.42     67.15 o 
   7  11   0     2294.79     2095.33    140.61 o 
   9  11   0     3129.12     3031.71    250.65 o 
  11  11   0     1193.04     1207.03    123.24 o 
  13  11   0        4.35       31.68     57.85 o 
   0  12   0       15.20      -92.25     61.50 o 
   2  12   0       18.09      -16.53     94.86 o 
   4  12   0        2.19      -80.07     64.98 o 
   6  12   0       43.82      125.18     63.85 o 
   8  12   0      799.49      798.86    108.71 o 
 -25   1   1     3162.58     3191.83    176.21 o 
 -23   1   1      702.63      652.55    198.72 o 
 -21   1   1     2194.24     2393.94    139.50 o 
 -19   1   1    21983.49    23168.48    428.40 o 
 -17   1   1    25266.21    25141.82    397.79 o 
 -15   1   1    12661.64    12261.62    187.47 o 
 -13   1   1     5060.05     5551.13     87.40 o 
 -11   1   1    54531.63    54117.43    569.73 o 
  -9   1   1    48334.78    46477.13    591.62 o 
  -7   1   1    15953.26    15718.95    216.49 o 
  -5   1   1        8.41       -0.90     10.91 o 
  -3   1   1      731.97      827.01     35.88 o 
  -1   1   1    91982.59    94761.52   1337.91 o 
   1   1   1     9847.88    11006.75    148.92 o 
   3   1   1    14956.46    14286.46    173.68 o 
   5   1   1     9556.20     9910.76    118.23 o 
   7   1   1    16020.39    15649.50    181.57 o 
   9   1   1    43862.88    43067.16    461.90 o 
  11   1   1    40479.64    40601.60    445.02 o 
  13   1   1       17.19       22.57     15.29 o 
  15   1   1    12019.45    11789.91    210.48 o 
  17   1   1    18186.68    18158.52    531.50 o 
  19   1   1     5399.73     5356.40    206.36 o 
  21   1   1      254.43      426.71     75.44 o 
  23   1   1      318.07      381.02     79.48 o 
  25   1   1     2543.06     2312.69    221.93 o 
 -26   2   1     4696.08     4612.39    220.93 o 
 -24   2   1     3054.15     2955.44    167.15 o 
 -22   2   1       27.15      -24.05     45.58 o 
 -20   2   1      602.99      655.46     63.79 o 
 -18   2   1    17089.14    16835.90    283.76 o 
 -16   2   1    26336.78    25375.05    436.17 o 
 -14   2   1    12028.67    12145.47    206.13 o 
 -12   2   1     8302.27     8542.02    148.40 o 
 -10   2   1    50562.83    49099.44    517.95 o 
  -8   2   1    74060.41    75463.80   1094.25 o 
  -6   2   1    55233.06    55939.72    711.61 o 
  -4   2   1    12417.21    13000.27    180.51 o 
  -2   2   1     6426.87     6175.54     90.34 o 
   0   2   1    47652.12    46649.51    822.80 o 
   2   2   1   254987.41   244800.81   2699.62 o 
   4   2   1     4359.62     4138.43     66.82 o 
   6   2   1    26458.57    27766.44    301.00 o 
   8   2   1    55171.61    54784.43    575.20 o 
  10   2   1    26466.51    26131.40    307.80 o 
  12   2   1    27008.55    27578.33    352.99 o 
  14   2   1     2358.62     2307.30     93.07 o 
  16   2   1    10390.02     9954.59    193.60 o 
  18   2   1    12183.17    12540.31    329.94 o 
  20   2   1     6125.23     6680.35    475.28 o 
  22   2   1        8.30       78.33     54.10 o 
  24   2   1     1567.24     1437.51    132.99 o 
 -25   3   1     1218.55     1189.24    123.36 o 
 -23   3   1     1316.19     1308.08     94.52 o 
 -21   3   1       49.62       50.87     39.57 o 
 -19   3   1      877.62      859.70     59.19 o 
 -17   3   1     1073.03     1013.42     68.59 o 
 -15   3   1     1934.73     1828.57     68.61 o 
 -13   3   1      451.94      449.36     36.23 o 
 -11   3   1      220.92      190.62     19.46 o 
  -9   3   1      249.36      240.86     19.85 o 
  -7   3   1    11785.76    11928.13    258.52 o 
  -5   3   1      994.57     1135.09     27.27 o 
  -3   3   1      495.99      551.87     38.02 o 
  -1   3   1     2015.32     1759.79     48.12 o 
   1   3   1    38142.23    38490.26    497.32 o 
   3   3   1     5317.90     5306.20     81.86 o 
   5   3   1     3888.74     4132.35     72.62 o 
   7   3   1      552.13      802.73     39.60 o 
   9   3   1      721.15      685.58     32.00 o 
  11   3   1      424.50      455.15     30.14 o 
  13   3   1     4267.48     4366.93    109.38 o 
  15   3   1     2873.22     2826.54    137.93 o 
  17   3   1      613.69      643.26     53.96 o 
  19   3   1      192.99      186.52     46.61 o 
  21   3   1       79.60       40.00     43.59 o 
  23   3   1        0.83      -69.05     63.82 o 
 -24   4   1     1369.36     1377.00    125.85 o 
 -22   4   1      541.64      450.15     64.92 o 
 -20   4   1      721.18      762.04     81.97 o 
 -18   4   1     3308.67     3412.42     94.30 o 
 -16   4   1     7519.80     7406.15    242.35 o 
 -14   4   1        3.27      -15.66     19.65 o 
 -12   4   1     1562.82     1548.51     60.76 o 
 -10   4   1     3342.37     3164.47     67.71 o 
  -8   4   1    23069.73    22701.51    287.37 o 
  -6   4   1    14001.87    14284.81    183.34 o 
  -4   4   1     4713.52     4797.27    107.12 o 
  -2   4   1    15695.93    16308.08    228.94 o 
   0   4   1    36667.74    36112.51    543.90 o 
   2   4   1     3536.89     3435.80     78.12 o 
   4   4   1       46.75       55.77     13.44 o 
   6   4   1    10487.23    10707.51    176.18 o 
   8   4   1      785.98      611.13     31.15 o 
  10   4   1    12269.40    12445.61    214.69 o 
  12   4   1      378.27      424.07     37.76 o 
  14   4   1       20.78       -3.52     24.67 o 
  16   4   1     5207.07     5260.12    135.30 o 
  18   4   1     2044.83     2046.16    179.09 o 
  20   4   1     2674.22     2609.03    151.50 o 
  22   4   1      264.40      301.26     77.24 o 
 -23   5   1     2307.88     2580.61    163.43 o 
 -21   5   1        5.15        4.61     40.35 o 
 -19   5   1     3464.52     3362.02    130.15 o 
 -17   5   1     9820.82     9786.62    198.90 o 
 -15   5   1    17668.54    17396.57    292.03 o 
 -13   5   1      237.41      248.40     43.72 o 
 -11   5   1     1643.25     1402.64    108.54 o 
  -9   5   1    10805.92     9811.85    150.09 o 
  -7   5   1    28598.46    27679.80    309.94 o 
  -5   5   1    34077.00    34719.60    379.88 o 
  -3   5   1     6583.71     6577.80    157.17 o 
  -1   5   1    44576.96    43825.64    775.68 o 
   1   5   1    70137.80    69257.91   1013.08 o 
   3   5   1    15267.74    15080.47    182.09 o 
   5   5   1        9.50       17.09     12.76 o 
   7   5   1    10028.62     9259.85    143.78 o 
   9   5   1    14104.38    13189.93    193.10 o 
  11   5   1    12339.33    12934.10    224.17 o 
  13   5   1     6448.28     6347.73    251.41 o 
  15   5   1     9711.90     9496.44    198.01 o 
  17   5   1     9244.63     9569.31    240.53 o 
  19   5   1     7047.97     7236.21    220.41 o 
  21   5   1     1838.34     1726.57    141.57 o 
  23   5   1       13.14      -17.66     59.06 o 
 -22   6   1      121.74      194.16     56.60 o 
 -20   6   1      237.63      228.55     50.96 o 
 -18   6   1     4071.77     3969.09    143.79 o 
 -16   6   1     5992.69     5801.93    170.62 o 
 -14   6   1     8159.49     8405.59    208.56 o 
 -12   6   1     1936.61     1901.08     72.62 o 
 -10   6   1     2459.34     2250.97     74.52 o 
  -8   6   1     8489.20     8355.30    137.47 o 
  -6   6   1     1343.19     1343.70     39.20 o 
  -4   6   1      317.76      307.62     24.63 o 
  -2   6   1    16410.60    16415.46    247.06 o 
   0   6   1    26068.54    25860.15    412.87 o 
   2   6   1    19545.21    20391.57    295.96 o 
   4   6   1       59.70       57.79     14.19 o 
   6   6   1     2372.86     2397.42     73.60 o 
   8   6   1     2338.00     2328.61     74.94 o 
  10   6   1     6175.42     6176.80    164.79 o 
  12   6   1     1934.11     1943.29     93.70 o 
  14   6   1     1466.40     1351.85     85.66 o 
  16   6   1     1806.97     1783.38    111.00 o 
  18   6   1      945.73      774.59     79.31 o 
  20   6   1     1433.87     1257.18    100.17 o 
  22   6   1      152.17       96.60     64.62 o 
 -21   7   1      222.42      199.77     48.81 o 
 -19   7   1      341.83      434.74     65.59 o 
 -17   7   1     1041.89     1092.78     84.71 o 
 -15   7   1     1375.19     1367.00     87.75 o 
 -13   7   1      211.74      230.64     47.61 o 
 -11   7   1      781.87      819.03     85.15 o 
  -9   7   1     2541.63     2446.58     97.05 o 
  -7   7   1     3868.83     3676.38     95.91 o 
  -5   7   1      421.41      472.26     56.95 o 
  -3   7   1      466.08      487.63     36.23 o 
  -1   7   1      255.30      209.85     29.62 o 
   1   7   1     2925.60     2900.46     79.38 o 
   3   7   1     1234.55     1111.90     49.61 o 
   5   7   1       35.23       16.39     25.58 o 
   7   7   1     2772.18     2664.34     85.22 o 
   9   7   1     1565.10     1613.16     85.49 o 
  11   7   1      651.97      612.22     62.44 o 
  13   7   1      315.89      309.09     53.27 o 
  15   7   1      258.85      152.85     46.97 o 
  17   7   1      913.53     1001.36     74.77 o 
  19   7   1       73.38       78.23     49.42 o 
 -20   8   1     2064.77     2017.00    120.41 o 
 -18   8   1     7232.96     6862.28    209.03 o 
 -16   8   1    11687.05    11524.07    279.54 o 
 -14   8   1     4045.86     4096.70    146.61 o 
 -12   8   1     3001.77     2943.51    119.19 o 
 -10   8   1     7859.63     7724.11    413.91 o 
  -8   8   1    14683.11    14746.65    299.39 o 
  -6   8   1     2166.21     2152.11     89.03 o 
  -4   8   1       61.12       82.61     29.31 o 
  -2   8   1      488.84      489.40     39.79 o 
   0   8   1     5544.59     5444.01    166.49 o 
   2   8   1    10977.60    11130.34    233.43 o 
   4   8   1      562.68      579.42     53.47 o 
   6   8   1     3911.09     4090.40    159.17 o 
   8   8   1     9738.27     9634.45    316.72 o 
  10   8   1    11100.02    11416.72    304.17 o 
  12   8   1     3731.40     3411.47    185.54 o 
  14   8   1      943.80     1037.91     87.10 o 
  16   8   1     4925.24     5326.74    182.38 o 
  18   8   1     4376.75     4290.45    195.88 o 
 -19   9   1     2887.65     2636.11    138.46 o 
 -17   9   1     3990.12     3810.04    199.99 o 
 -15   9   1     3293.06     3298.77    139.57 o 
 -13   9   1      117.59       88.26     44.74 o 
 -11   9   1     3075.26     3012.94    123.04 o 
  -9   9   1    10572.53    10530.40    525.38 o 
  -7   9   1     6984.66     7194.24    237.94 o 
  -5   9   1     4212.29     4178.90    133.48 o 
  -3   9   1       35.43       29.03     30.59 o 
  -1   9   1     2044.37     2107.89     77.96 o 
   1   9   1     7315.90     7583.75    187.36 o 
   3   9   1     3069.45     2960.43    110.36 o 
   5   9   1       53.62       27.81     31.94 o 
   7   9   1     4189.86     4295.00    177.40 o 
   9   9   1     7821.63     8019.21    264.83 o 
  11   9   1     4058.25     4166.41    151.28 o 
  13   9   1      931.76      932.86     85.46 o 
  15   9   1     1669.17     1533.43    147.68 o 
  17   9   1     3854.67     3825.65    213.83 o 
 -16  10   1        0.29       13.91     43.96 o 
 -14  10   1       89.63      -20.02     54.56 o 
 -12  10   1        9.70       39.49     48.90 o 
 -10  10   1      223.67      112.37     54.27 o 
  -8  10   1      556.10      516.42     83.85 o 
  -6  10   1      157.87      107.41     94.57 o 
  -4  10   1      109.02       90.43     38.64 o 
  -2  10   1       88.96      130.79     40.96 o 
   0  10   1      174.93      164.39     58.22 o 
   2  10   1        0.19      -48.18     32.12 o 
   4  10   1       32.08       23.29     35.66 o 
   6  10   1       16.60       -3.04     44.81 o 
   8  10   1       24.36      -17.12     44.81 o 
  10  10   1      127.84      144.95     59.56 o 
  12  10   1       62.53      -13.10     51.30 o 
  14  10   1       37.08       16.22     45.31 o 
 -13  11   1       15.97      -37.61     54.81 o 
 -11  11   1      441.28      351.49     83.06 o 
  -9  11   1     3543.21     3720.54    184.83 o 
  -7  11   1     5571.42     5158.31    214.97 o 
  -5  11   1     1068.01     1038.31    104.42 o 
  -3  11   1      788.65      639.77     85.49 o 
  -1  11   1     4550.14     4252.83    183.59 o 
   1  11   1     3422.04     3120.17    158.52 o 
   3  11   1     1264.35     1144.74     85.62 o 
   5  11   1       31.47       38.87     51.16 o 
   7  11   1      972.34      995.66    111.16 o 
   9  11   1     2356.85     2209.36    152.00 o 
  11  11   1     1559.44     1628.78    140.69 o 
  -8  12   1     2569.01     2510.02    162.04 o 
  -6  12   1      786.48      740.35    146.21 o 
  -4  12   1       82.57       58.02     86.45 o 
  -2  12   1     1068.01     1284.21    117.67 o 
   0  12   1     4234.31     4377.61    198.76 o 
   2  12   1     5022.38     5248.41    217.85 o 
   4  12   1       85.36       55.12     84.71 o 
   6  12   1      485.01      423.21     87.59 o 
 -26   0   2     4804.47     5083.80    322.02 o 
 -24   0   2     3381.97     3379.15    246.59 o 
 -22   0   2      154.00       44.10     75.43 o 
 -20   0   2     3525.89     3442.97    222.80 o 
 -18   0   2     2089.46     2145.31    197.85 o 
 -16   0   2    31128.44    30461.19    491.73 o 
 -14   0   2    17529.73    18160.91    307.93 o 
 -12   0   2     2705.38     2836.63     99.51 o 
 -10   0   2    39827.95    40861.58    752.74 o 
  -8   0   2   103374.46   103709.77   1832.06 o 
  -6   0   2   225391.56   219257.25   8104.09 o 
  -2   0   2    57146.48    53862.20    958.87 o 
   0   0   2   174380.13   169123.17   2410.73 o 
   2   0   2    10235.86     9673.71    158.05 o 
   4   0   2     2816.23     3023.14     68.04 o 
   6   0   2     5761.90     6211.56    122.96 o 
   8   0   2    47778.66    45858.38    858.49 o 
  10   0   2    38015.86    37417.21    981.64 o 
  12   0   2      928.48      885.04     53.13 o 
  14   0   2     2922.06     3035.97     99.51 o 
  16   0   2     6317.20     6227.98    298.81 o 
  18   0   2    11161.60    11847.32    473.45 o 
  20   0   2     6449.90     6679.38    341.74 o 
  22   0   2       64.49       -2.90     75.43 o 
  24   0   2     1075.96      981.14    164.78 o 
 -27   1   2     1465.16     1538.52    149.40 o 
 -25   1   2     2147.19     1964.68    241.66 o 
 -23   1   2     1199.36     1234.00    124.75 o 
 -21   1   2     1897.34     2048.93    128.51 o 
 -19   1   2     3138.07     2957.90    131.97 o 
 -17   1   2     8323.11     8207.25    159.58 o 
 -15   1   2    13858.36    14150.77    201.19 o 
 -13   1   2       28.50       32.96     15.48 o 
 -11   1   2     1344.72     1398.65     44.99 o 
  -9   1   2    24189.69    24752.87    331.26 o 
  -7   1   2    41526.71    41819.05    627.63 o 
  -5   1   2    20485.91    22129.60    421.81 o 
  -3   1   2      339.01      369.82     17.15 o 
  -1   1   2    68828.79    70264.50   1112.07 o 
   1   1   2    90257.45    92438.63   1500.77 o 
   3   1   2     4123.34     4524.17     62.06 o 
   5   1   2      788.35      844.87     24.59 o 
   7   1   2    22294.81    22009.88    249.35 o 
   9   1   2     2858.90     2755.07     55.86 o 
  11   1   2     9373.49     9390.87    133.00 o 
  13   1   2      718.69      766.01     38.03 o 
  15   1   2      271.28      261.21     35.96 o 
  17   1   2    13217.33    13082.69    280.38 o 
  19   1   2     3037.11     3101.24    155.45 o 
  21   1   2      646.74      748.12    161.59 o 
  23   1   2       15.69       19.17     55.92 o 
 -26   2   2      526.29      541.90     96.31 o 
 -24   2   2        3.94      -23.78     48.28 o 
 -22   2   2        0.34       -2.05     35.53 o 
 -20   2   2     1385.95     1365.87     82.48 o 
 -18   2   2     2726.93     2701.29    137.43 o 
 -16   2   2     1402.21     1349.86     57.58 o 
 -14   2   2     3700.15     3885.03     77.82 o 
 -12   2   2     4171.61     4465.01     93.27 o 
 -10   2   2    12769.32    13021.89    232.53 o 
  -8   2   2      944.41      850.38     48.16 o 
  -6   2   2      150.58      113.58     51.93 o 
  -4   2   2        2.13       -9.76      6.51 o 
  -2   2   2     2655.35     3006.36     58.23 o 
   0   2   2   132376.69   133188.27   1880.60 o 
   2   2   2    34351.12    37116.72    428.75 o 
   4   2   2     1302.68     1357.40     34.83 o 
   6   2   2    13553.03    14080.69    168.08 o 
   8   2   2    12726.63    12828.37    160.25 o 
  10   2   2     8083.47     7886.87    114.47 o 
  12   2   2      287.35      253.67     32.77 o 
  14   2   2      582.35      628.68     53.18 o 
  16   2   2      522.58      531.85     49.17 o 
  18   2   2     1720.45     1722.68    172.46 o 
  20   2   2      189.08      192.36     62.93 o 
  22   2   2      173.16      106.21     61.54 o 
 -27   3   2     2058.99     2281.29    163.90 o 
 -25   3   2     3425.88     3218.42    427.03 o 
 -23   3   2     3763.22     3539.97    140.67 o 
 -21   3   2        0.16      -22.78     32.61 o 
 -19   3   2     2923.72     3077.65    113.08 o 
 -17   3   2    29690.09    29157.76    434.13 o 
 -15   3   2    16676.29    16454.99    266.44 o 
 -13   3   2       95.89      159.72     25.28 o 
 -11   3   2    16216.96    16364.97    239.04 o 
  -9   3   2    70717.66    70482.95    901.20 o 
  -7   3   2    27465.52    26908.70    451.82 o 
  -5   3   2     5507.75     5498.90     80.71 o 
  -3   3   2     1120.02     1182.33     38.86 o 
  -1   3   2     9404.56     8895.56    155.95 o 
   1   3   2   262974.63   250094.16   3071.60 o 
   3   3   2    36194.92    37038.76    438.22 o 
   5   3   2     2077.86     2371.35     53.14 o 
   7   3   2    13383.66    13400.61    207.00 o 
   9   3   2    27759.96    28071.25    324.29 o 
  11   3   2    19229.65    18369.18    260.66 o 
  13   3   2     1463.98     1564.72     67.92 o 
  15   3   2     2800.23     2836.23     94.39 o 
  17   3   2    10816.39    11199.92    319.91 o 
  19   3   2     4491.08     4548.80    155.13 o 
  21   3   2        4.69       53.38     76.01 o 
  23   3   2      491.47      236.73    106.76 o 
 -26   4   2     2536.05     3323.45    269.80 o 
 -24   4   2     3542.63     3614.74    209.51 o 
 -22   4   2      734.35      608.87     69.69 o 
 -20   4   2      836.08      832.50     60.76 o 
 -18   4   2     3101.71     3047.97    121.26 o 
 -16   4   2    22971.77    22830.55    356.46 o 
 -14   4   2    11846.63    11940.74    210.56 o 
 -12   4   2      239.15      178.95     26.68 o 
 -10   4   2    33896.49    35189.69    475.73 o 
  -8   4   2    49021.20    49539.62    647.74 o 
  -6   4   2    26944.81    26772.15    321.83 o 
  -4   4   2     4114.16     4340.94    108.65 o 
  -2   4   2    12637.58    12911.84    219.24 o 
   0   4   2    25565.02    24161.91    380.65 o 
   2   4   2   134863.00   136358.30   2262.54 o 
   4   4   2    22087.76    23219.47    290.85 o 
   6   4   2     2767.53     2775.15     61.94 o 
   8   4   2    11388.35    11828.11    192.49 o 
  10   4   2    12353.31    12241.92    298.19 o 
  12   4   2     9272.06     9182.93    178.81 o 
  14   4   2       30.66       53.69     28.75 o 
  16   4   2     5919.01     6028.54    349.29 o 
  18   4   2     1386.30     1369.04     91.71 o 
  20   4   2       15.70       65.59     78.62 o 
  22   4   2      187.18      126.42     91.96 o 
 -25   5   2      109.20       67.25     64.75 o 
 -23   5   2       37.60       43.32     56.58 o 
 -21   5   2       44.48       80.51     41.26 o 
 -19   5   2        0.94       -1.81     25.60 o 
 -17   5   2      157.27      183.56     35.49 o 
 -15   5   2     1976.56     2030.61     78.00 o 
 -13   5   2      479.60      446.76     40.29 o 
 -11   5   2        0.05      -16.41     17.88 o 
  -9   5   2     3592.44     3989.85     88.10 o 
  -7   5   2      495.35      545.97     26.00 o 
  -5   5   2     1059.48     1067.28     69.43 o 
  -3   5   2       51.01       27.65     19.37 o 
  -1   5   2     2222.59     2275.62     70.39 o 
   1   5   2     1296.71     1212.69     41.51 o 
   3   5   2     7012.69     7695.26    120.09 o 
   5   5   2       99.25      104.79     17.94 o 
   7   5   2       54.78       68.62     17.79 o 
   9   5   2      453.37      487.64     52.17 o 
  11   5   2     1298.90     1127.26     70.47 o 
  13   5   2      123.17       95.36     31.55 o 
  15   5   2       40.33       19.63     32.53 o 
  17   5   2       23.67       57.85     42.62 o 
  19   5   2       18.33        5.62     41.05 o 
  21   5   2      150.94       52.60     62.15 o 
 -24   6   2     2689.25     2661.78    172.77 o 
 -22   6   2      405.99      343.48     62.15 o 
 -20   6   2      136.59      170.79     45.26 o 
 -18   6   2     4177.58     4531.81    151.70 o 
 -16   6   2    15836.35    16207.75    331.16 o 
 -14   6   2     3670.74     3690.91    105.62 o 
 -12   6   2       86.19       94.25     27.88 o 
 -10   6   2    14938.29    15171.15    250.58 o 
  -8   6   2    20393.46    20986.76    337.45 o 
  -6   6   2    29888.87    30183.10    372.17 o 
  -4   6   2       11.91       21.32     43.04 o 
  -2   6   2    12462.22    12033.30    224.40 o 
   0   6   2    22344.01    22934.45    382.74 o 
   2   6   2    40002.24    42313.89    565.95 o 
   4   6   2     2591.67     2584.44     76.05 o 
   6   6   2     5180.32     5236.98    174.28 o 
   8   6   2     7055.94     7009.79    159.03 o 
  10   6   2     7521.76     7438.75    188.25 o 
  12   6   2     6113.75     6280.01    176.66 o 
  14   6   2      836.15      833.12     64.35 o 
  16   6   2     3895.65     3635.51    143.23 o 
  18   6   2     2047.89     2304.08    295.65 o 
  20   6   2      548.05      629.96     81.93 o 
 -23   7   2      383.42      328.62     57.88 o 
 -21   7   2        0.85      -48.62     39.19 o 
 -19   7   2     1740.10     1855.16    107.55 o 
 -17   7   2     8093.68     8121.77    219.23 o 
 -15   7   2    10070.67    10279.22    244.97 o 
 -13   7   2     1298.85     1219.81     78.32 o 
 -11   7   2     5763.92     5712.11    236.99 o 
  -9   7   2    15093.80    15257.52    230.90 o 
  -7   7   2    15580.92    15559.09    223.83 o 
  -5   7   2     7457.60     7452.20    161.21 o 
  -3   7   2      565.77      619.92     49.07 o 
  -1   7   2    25088.46    25198.77    478.61 o 
   1   7   2    21430.70    22052.93    325.84 o 
   3   7   2     7844.82     8006.61    186.74 o 
   5   7   2       60.11       80.57     40.36 o 
   7   7   2     5801.25     5590.97    130.88 o 
   9   7   2    11231.54    11400.55    255.99 o 
  11   7   2     6430.81     6472.37    182.94 o 
  13   7   2      505.23      398.80     57.77 o 
  15   7   2      719.31      674.80     90.70 o 
  17   7   2     3475.06     3445.48    147.68 o 
  19   7   2     2590.62     2280.85    131.43 o 
 -20   8   2      172.02      120.73     55.94 o 
 -18   8   2       92.59       62.43     43.41 o 
 -16   8   2     1938.44     1952.39    107.90 o 
 -14   8   2      867.27      797.85     73.40 o 
 -12   8   2       43.99       11.29     31.94 o 
 -10   8   2     1679.50     1656.83     86.88 o 
  -8   8   2     2973.17     3106.14     92.73 o 
  -6   8   2     5351.34     5521.71    147.46 o 
  -4   8   2        1.02       10.78     20.16 o 
  -2   8   2      369.33      318.88     40.28 o 
   0   8   2     7054.70     7120.70    176.12 o 
   2   8   2     2675.52     2678.04     99.01 o 
   4   8   2        2.36       -7.64     36.13 o 
   6   8   2      468.53      577.63     56.13 o 
   8   8   2     1217.03     1318.43     83.76 o 
  10   8   2      545.19      534.07     63.99 o 
  12   8   2      765.06      758.04     76.38 o 
  14   8   2      455.69      444.00     66.19 o 
  16   8   2      338.16      240.93     50.33 o 
  18   8   2      690.15      708.15     85.97 o 
 -19   9   2      326.56      344.33     66.66 o 
 -17   9   2     2220.64     2224.68    149.44 o 
 -15   9   2     2313.83     2369.04    116.59 o 
 -13   9   2       74.81       40.28     39.73 o 
 -11   9   2      892.97      840.51     73.74 o 
  -9   9   2     3419.64     3603.29    164.03 o 
  -7   9   2    12630.67    12324.22    326.29 o 
  -5   9   2     5184.56     5175.03    149.20 o 
  -3   9   2     1182.69     1224.07     74.25 o 
  -1   9   2     9188.80     9238.52    181.09 o 
   1   9   2     7259.25     7031.96    180.71 o 
   3   9   2      852.65      894.11     93.95 o 
   5   9   2      118.61       73.96     37.92 o 
   7   9   2     1765.23     1724.72    119.12 o 
   9   9   2     1380.96     1253.45    207.72 o 
  11   9   2     1139.05     1176.44     89.05 o 
  13   9   2        6.19        2.46     39.44 o 
  15   9   2      204.31      264.83     61.70 o 
 -16  10   2     3306.41     3209.02    179.70 o 
 -14  10   2     3119.69     2927.47    166.50 o 
 -12  10   2       31.41      -16.80     47.35 o 
 -10  10   2     3919.92     3788.90    177.79 o 
  -8  10   2    12225.21    12424.15    351.32 o 
  -6  10   2     7685.13     7497.62    249.61 o 
  -4  10   2      413.29      406.83     56.03 o 
  -2  10   2     4415.16     4641.10    213.23 o 
   0  10   2     8759.54     8558.88    325.94 o 
   2  10   2     4784.17     4791.43    152.70 o 
   4  10   2     3196.48     3442.25    179.12 o 
   6  10   2     1079.28     1011.03    173.77 o 
   8  10   2     5177.94     5269.27    215.14 o 
  10  10   2     3527.84     3706.67    201.62 o 
  12  10   2     1381.40     1201.66    122.25 o 
  14  10   2       75.49       45.06     55.45 o 
 -13  11   2      138.48       68.35     60.43 o 
 -11  11   2      256.06      302.81     74.83 o 
  -9  11   2     3931.77     4188.80    195.01 o 
  -7  11   2     1465.14     1639.24    183.93 o 
  -5  11   2     1188.40     1382.99    114.82 o 
  -3  11   2      226.46      333.06     67.28 o 
  -1  11   2     1683.39     1725.70    146.21 o 
   1  11   2     6825.10     7175.60    248.83 o 
   3  11   2     1039.47     1205.20     88.05 o 
   5  11   2      101.87       68.96     56.57 o 
   7  11   2      573.07      662.72     95.74 o 
   9  11   2     1762.98     1797.18    142.98 o 
  11  11   2      624.37      419.95     88.70 o 
 -10  12   2       89.42      188.93     67.74 o 
  -8  12   2      552.40      465.11     87.56 o 
  -6  12   2      122.80      100.38     93.99 o 
  -4  12   2       10.40       83.55     74.85 o 
  -2  12   2        0.54      -47.49     66.43 o 
   0  12   2        1.50       48.74     74.85 o 
   2  12   2     1570.83     1507.09    126.99 o 
   4  12   2      238.36      321.43     77.97 o 
   6  12   2       14.14       61.85     59.66 o 
 -27   1   3     1572.37     1579.43    138.82 o 
 -25   1   3     6679.69     6403.96    272.99 o 
 -23   1   3     2153.01     2289.70    283.14 o 
 -21   1   3        8.01      -14.87     29.48 o 
 -19   1   3      712.04      642.71     76.76 o 
 -17   1   3    10709.09    11049.89    169.64 o 
 -15   1   3    13701.51    13337.39    250.24 o 
 -13   1   3    12558.28    12987.79    261.37 o 
 -11   1   3    48507.45    51647.77    782.94 o 
  -9   1   3      310.44      209.05     21.32 o 
  -7   1   3    35099.82    38186.91    575.73 o 
  -5   1   3     1838.48     1930.75     38.29 o 
  -3   1   3    20416.05    21833.82    282.87 o 
  -1   1   3    80713.55    81796.63   1425.28 o 
   1   1   3    37047.12    37818.59    435.89 o 
   3   1   3     4508.89     4401.07     79.83 o 
   5   1   3     2621.55     2816.91     51.95 o 
   7   1   3    32145.34    33747.39    371.93 o 
   9   1   3    60282.18    60863.67    648.45 o 
  11   1   3    32302.69    33266.00    379.39 o 
  13   1   3      936.47     1050.20     49.28 o 
  15   1   3      379.66      292.03     38.96 o 
  17   1   3     4334.06     4409.49    324.92 o 
  19   1   3     4188.16     4361.30    189.03 o 
  21   1   3      528.88      530.95     88.68 o 
  23   1   3      219.60      171.36     71.96 o 
 -28   2   3     1080.95     1188.55    128.92 o 
 -26   2   3     5610.21     5977.70    249.78 o 
 -24   2   3     7433.74     7088.29    643.16 o 
 -22   2   3     2741.96     2819.67    117.71 o 
 -20   2   3     5303.59     5398.50    158.10 o 
 -18   2   3    16405.69    16144.14    266.85 o 
 -16   2   3    19596.79    18371.39    332.32 o 
 -14   2   3    11299.96    10809.77    212.98 o 
 -12   2   3     1183.36     1415.52     57.41 o 
 -10   2   3    64788.26    62435.43    936.85 o 
  -8   2   3    27465.85    27824.14    436.11 o 
  -6   2   3    12472.36    12136.48    171.78 o 
  -4   2   3     7538.03     7553.89    117.87 o 
  -2   2   3    66980.41    68187.96   1194.28 o 
   0   2   3   191528.75   180407.88   3768.58 o 
   2   2   3    11697.09    11652.78    153.97 o 
   4   2   3    15598.98    15565.42    286.50 o 
   6   2   3     6570.62     6633.75    108.26 o 
   8   2   3    21561.06    20945.69    246.68 o 
  10   2   3    31715.45    31623.64    360.51 o 
  12   2   3     8692.38     8746.78    150.48 o 
  14   2   3      996.54      990.58     57.51 o 
  16   2   3    15384.30    15001.43    268.08 o 
  18   2   3     8256.78     8077.31    212.09 o 
  20   2   3     3096.53     3192.53    163.89 o 
  22   2   3      179.59      146.79     94.57 o 
 -27   3   3      467.71      453.90    125.62 o 
 -25   3   3     1214.89     1154.37     92.51 o 
 -23   3   3      310.11      235.62     64.13 o 
 -21   3   3       34.49       28.24     33.78 o 
 -19   3   3        6.05       -6.80     25.58 o 
 -17   3   3     6228.11     6034.55    135.07 o 
 -15   3   3     4405.00     4498.70    124.65 o 
 -13   3   3     1959.14     1936.43     73.76 o 
 -11   3   3       14.67       48.74     30.22 o 
  -9   3   3     1351.42     1274.13     56.28 o 
  -7   3   3     9381.13     9554.83    146.58 o 
  -5   3   3      256.43      223.86     15.78 o 
  -3   3   3     6850.93     7286.76    112.89 o 
  -1   3   3      336.07      228.81     27.99 o 
   1   3   3    30349.25    30571.77    551.64 o 
   3   3   3    38345.04    39337.25    463.28 o 
   5   3   3      766.17      753.70     31.61 o 
   7   3   3     2775.04     2708.11    106.73 o 
   9   3   3     2339.57     2224.63     61.61 o 
  11   3   3      844.66      791.40     41.81 o 
  13   3   3     6314.41     6048.08    139.24 o 
  15   3   3     4156.66     4111.12    117.50 o 
  17   3   3     1543.21     1503.46     78.54 o 
  19   3   3     2137.72     2054.45    167.39 o 
  21   3   3      303.47      146.79     96.31 o 
 -26   4   3      453.56      477.22     76.24 o 
 -24   4   3     1799.58     1873.83    110.58 o 
 -22   4   3      938.39      919.68     81.09 o 
 -20   4   3      106.93       97.17     32.34 o 
 -18   4   3     4548.15     4457.63    146.72 o 
 -16   4   3      879.87      816.43     52.73 o 
 -14   4   3     5269.05     5469.45    141.28 o 
 -12   4   3      213.99      363.93     57.74 o 
 -10   4   3    10459.59    10803.83    171.03 o 
  -8   4   3    21408.26    21078.57    296.87 o 
  -6   4   3    19328.02    19520.25    243.46 o 
  -4   4   3     1595.00     1487.36     66.83 o 
  -2   4   3     5846.78     5872.33    128.55 o 
   0   4   3    20059.80    19988.09    326.72 o 
   2   4   3    16703.49    16086.06    209.53 o 
   4   4   3     1954.71     2052.85     50.25 o 
   6   4   3      875.27      932.61     37.60 o 
   8   4   3    12050.02    12141.66    166.90 o 
  10   4   3     3167.26     3207.45    106.29 o 
  12   4   3     2451.66     2545.99     85.02 o 
  14   4   3       29.38       17.51     34.26 o 
  16   4   3     4456.69     4183.80    147.80 o 
  18   4   3    11197.81    11470.97    279.85 o 
  20   4   3     3516.31     3542.61    183.32 o 
 -25   5   3     4913.43     5104.67    531.18 o 
 -23   5   3     4143.23     4116.90    375.11 o 
 -21   5   3       73.55       14.63     32.82 o 
 -19   5   3     2771.52     2770.75     96.99 o 
 -17   5   3    10332.69    10156.56    229.72 o 
 -15   5   3    16761.54    16632.01    277.85 o 
 -13   5   3     1702.06     1612.55    118.60 o 
 -11   5   3     8315.94     8121.42    177.76 o 
  -9   5   3    54009.47    52541.95    692.34 o 
  -7   5   3    70293.43    69751.30    799.48 o 
  -5   5   3    11906.83    12439.99    229.30 o 
  -3   5   3     3695.32     3565.46     91.79 o 
  -1   5   3    13389.39    12785.68    230.89 o 
   1   5   3    19586.79    17829.88    257.80 o 
   3   5   3    20497.52    19565.91    255.52 o 
   5   5   3        5.57      116.28     68.07 o 
   7   5   3     9516.71     9191.82    171.15 o 
   9   5   3    16104.77    17118.83    277.33 o 
  11   5   3     9590.74     9543.38    226.38 o 
  13   5   3     3144.97     3192.22    163.95 o 
  15   5   3     3284.10     3073.51    128.83 o 
  17   5   3    11028.89    10701.95    277.75 o 
  19   5   3    10240.00    10595.74    278.10 o 
  21   5   3     4310.27     4201.05    211.19 o 
 -24   6   3     2310.80     2137.18    222.51 o 
 -22   6   3       60.46       51.98     44.70 o 
 -20   6   3       49.70        0.10     37.38 o 
 -18   6   3     2402.70     2538.10    110.91 o 
 -16   6   3     2203.15     2083.75     95.97 o 
 -14   6   3    10133.79    10084.76    195.52 o 
 -12   6   3      966.53      991.67     54.08 o 
 -10   6   3     5086.78     4939.96    142.70 o 
  -8   6   3    16140.39    15946.25    215.89 o 
  -6   6   3    13433.83    13447.03    208.22 o 
  -4   6   3    17412.85    18384.73    314.33 o 
  -2   6   3     2652.25     2758.32    108.04 o 
   0   6   3    14410.72    14464.28    380.95 o 
   2   6   3     3473.72     3104.54    210.04 o 
   4   6   3      605.22      575.47     47.98 o 
   6   6   3     1033.39      996.06     53.56 o 
   8   6   3     5835.84     6041.30    136.11 o 
  10   6   3     6496.26     6599.61    178.91 o 
  12   6   3     3049.92     2916.79    103.16 o 
  14   6   3      288.04      289.57     54.01 o 
  16   6   3     1589.07     1731.52    107.26 o 
  18   6   3     2090.71     1899.51    117.15 o 
  20   6   3      907.38      942.80     97.58 o 
 -23   7   3      277.90      198.82     58.57 o 
 -21   7   3       30.30       34.43     42.84 o 
 -19   7   3      559.04      412.12     59.85 o 
 -17   7   3      796.90      731.61     71.76 o 
 -15   7   3     3314.10     3363.06    172.35 o 
 -13   7   3        0.40      -37.34     24.89 o 
 -11   7   3      267.71      298.44     37.02 o 
  -9   7   3      599.82      548.98     37.24 o 
  -7   7   3     2870.55     2791.65     80.12 o 
  -5   7   3     1919.05     1871.25     95.88 o 
  -3   7   3      218.46      246.07     34.61 o 
  -1   7   3      823.82      791.39     53.39 o 
   1   7   3     5814.35     5570.18    142.92 o 
   3   7   3     3608.18     3599.28    114.06 o 
   5   7   3      212.75      170.76     35.61 o 
   7   7   3      470.39      469.47     44.53 o 
   9   7   3     1275.84     1158.27     78.26 o 
  11   7   3     1248.85     1317.15     87.07 o 
  13   7   3      345.56      295.11     49.60 o 
  15   7   3       79.18      108.21     47.39 o 
  17   7   3      177.69      194.51     66.43 o 
 -22   8   3      530.26      489.94     90.07 o 
 -20   8   3      422.48      446.66     68.54 o 
 -18   8   3     4713.36     4835.43    379.78 o 
 -16   8   3     7017.42     7160.21    202.48 o 
 -14   8   3    10422.79    10394.71    248.02 o 
 -12   8   3     1063.79     1187.06     79.18 o 
 -10   8   3     2223.21     2209.48     94.69 o 
  -8   8   3      848.65      903.95     62.66 o 
  -6   8   3     2490.99     2442.74     80.81 o 
  -4   8   3     4921.35     4942.56    115.68 o 
  -2   8   3     3283.04     3262.18     91.83 o 
   0   8   3    17488.50    17292.56    277.04 o 
   2   8   3    15693.72    15257.73    382.93 o 
   4   8   3     2040.25     2082.91     91.02 o 
   6   8   3      478.32      447.64     51.75 o 
   8   8   3    11830.01    11200.22    319.19 o 
  10   8   3    14178.31    14252.86    390.03 o 
  12   8   3     8152.86     8232.91    228.20 o 
  14   8   3      143.33      127.37     48.39 o 
  16   8   3     1085.46     1120.73    100.93 o 
 -19   9   3     1449.55     1432.72    104.18 o 
 -17   9   3     4054.36     3795.05    253.39 o 
 -15   9   3     5717.97     5730.60    180.93 o 
 -13   9   3     1586.75     1691.95    126.76 o 
 -11   9   3     1077.87     1041.40    145.63 o 
  -9   9   3     3680.88     3696.59    185.09 o 
  -7   9   3     1619.50     1580.65     84.80 o 
  -5   9   3        6.78       34.90     32.50 o 
  -3   9   3      372.62      328.54     39.90 o 
  -1   9   3     8943.89     9106.98    212.51 o 
   1   9   3    12799.45    12930.84    273.42 o 
   3   9   3     8931.23     8717.21    215.83 o 
   5   9   3        3.23       36.36     35.11 o 
   7   9   3     2400.75     2472.89    141.32 o 
   9   9   3     9251.76     8441.71    279.67 o 
  11   9   3     6323.88     6320.61    437.77 o 
  13   9   3      404.14      349.83     71.11 o 
  15   9   3      188.77      167.70     73.71 o 
 -18  10   3       77.49       53.44     63.68 o 
 -16  10   3        0.02       -1.72     57.41 o 
 -14  10   3        0.12       -1.35     51.43 o 
 -12  10   3      102.38       41.54     65.27 o 
 -10  10   3      181.34      193.03     97.48 o 
  -8  10   3       53.61      129.76     60.72 o 
  -6  10   3        7.38       17.97     37.50 o 
  -4  10   3        0.57       -7.89     40.70 o 
  -2  10   3       72.49       35.27     43.99 o 
   0  10   3      891.88      845.66     72.23 o 
   2  10   3     1019.33     1007.86     79.39 o 
   4  10   3       28.76       34.91     39.31 o 
   6  10   3       20.75       30.35     48.74 o 
   8  10   3       42.08       61.27     49.39 o 
  10  10   3       32.30       78.89    102.41 o 
  12  10   3        0.04        8.99     50.87 o 
 -15  11   3     3132.20     3202.80    194.37 o 
 -13  11   3      785.11      815.93    263.42 o 
 -11  11   3      533.08      492.18     89.03 o 
  -9  11   3     4102.03     4127.25    193.64 o 
  -7  11   3     4794.05     4868.42    205.27 o 
  -5  11   3     2267.21     2139.50    134.02 o 
  -3  11   3       31.83       41.07     48.64 o 
  -1  11   3     2523.11     2330.31    135.95 o 
   1  11   3     7319.24     7295.34    250.46 o 
   3  11   3     4772.47     4945.53    227.25 o 
   5  11   3       27.33       87.38     63.53 o 
   7  11   3     1156.16     1403.33    194.66 o 
   9  11   3     3007.31     3051.41    177.15 o 
 -10  12   3     2352.08     2480.36    166.18 o 
  -8  12   3     3879.73     4424.57    204.48 o 
  -6  12   3     2759.10     3035.66    241.95 o 
  -4  12   3      206.21      246.59     97.48 o 
  -2  12   3     1381.18     1412.53    121.23 o 
   0  12   3     3606.22     3604.06    207.43 o 
   2  12   3     1334.66     1303.15    173.48 o 
   4  12   3      203.71      212.21    105.02 o 
 -28   0   4        2.27        6.38     81.81 o 
 -26   0   4     4540.54     4436.87    290.11 o 
 -24   0   4     2443.35     2747.88    217.00 o 
 -22   0   4     8325.71     8480.94    387.00 o 
 -20   0   4       19.15       16.52     30.76 o 
 -18   0   4     7593.56     7036.79    310.99 o 
 -16   0   4    16813.32    16143.17    821.87 o 
 -14   0   4    41264.62    41036.82    767.32 o 
 -12   0   4    17396.27    20295.13    397.83 o 
 -10   0   4   148252.03   151530.48   2668.01 o 
  -8   0   4   645940.38   558495.31  21822.88 o 
  -6   0   4   204187.84    83834.03   2056.27 o 
  -4   0   4    72674.60    75873.94   1349.85 o 
  -2   0   4      818.93      642.87     48.74 o 
   0   0   4    98699.71    93383.00   1345.63 o 
   2   0   4    66395.63    64740.71    949.79 o 
   4   0   4      458.79      529.48     32.76 o 
   6   0   4     9861.83    10334.65    194.63 o 
   8   0   4     3643.06     3110.86    105.08 o 
  10   0   4    11978.16    11829.24    231.62 o 
  12   0   4     9950.60    10239.28    215.73 o 
  14   0   4       81.24       99.16     44.99 o 
  16   0   4      847.71      824.48    121.84 o 
  18   0   4    12589.68    12866.75    518.71 o 
  20   0   4     2403.47     2363.20    205.97 o 
  22   0   4       26.23       16.83     80.65 o 
 -29   1   4       17.56      -75.57     50.38 o 
 -27   1   4      649.42      568.07     95.94 o 
 -25   1   4     1589.56     1455.72    125.00 o 
 -23   1   4     1678.59     1679.60    124.11 o 
 -21   1   4      330.41      283.93     47.17 o 
 -19   1   4      204.78      188.91     84.42 o 
 -17   1   4     4207.54     3831.68    107.96 o 
 -15   1   4     3133.89     2940.74     66.32 o 
 -13   1   4     8621.93     9378.71    213.30 o 
 -11   1   4     9984.86    10585.81    192.99 o 
  -9   1   4    72662.24    74704.60   1102.79 o 
  -7   1   4    54312.93    55909.81    710.22 o 
  -5   1   4     1930.00     2017.42     43.38 o 
  -3   1   4     4317.44     4310.67     72.17 o 
  -1   1   4    11654.63    12843.96    258.22 o 
   1   1   4    56214.80    58092.70    812.42 o 
   3   1   4    17199.14    16939.31    196.95 o 
   5   1   4     1989.61     2000.47     45.40 o 
   7   1   4     2004.86     1855.24     48.52 o 
   9   1   4     5624.50     5575.48    103.35 o 
  11   1   4     8675.48     8893.15    135.95 o 
  13   1   4     2502.59     2549.40     75.51 o 
  15   1   4      393.89      341.15     44.90 o 
  17   1   4     2248.47     2276.18    133.52 o 
  19   1   4     4025.73     3943.29    189.73 o 
  21   1   4      386.19      411.35     84.93 o 
 -28   2   4       15.85      -12.96     54.90 o 
 -26   2   4      741.52      684.87    173.48 o 
 -24   2   4      219.91      364.13     59.64 o 
 -22   2   4      111.12      161.69     43.21 o 
 -20   2   4      353.09      367.45     51.67 o 
 -18   2   4        3.95       -6.28     21.55 o 
 -16   2   4     1155.58     1085.05     59.76 o 
 -14   2   4      172.17      151.93     27.15 o 
 -12   2   4      106.64       43.56     39.38 o 
 -10   2   4     2363.23     2395.24     83.91 o 
  -8   2   4      479.03      481.88     20.45 o 
  -6   2   4     4485.94     4848.88     93.31 o 
  -4   2   4      740.52      696.19     25.36 o 
  -2   2   4    67286.99    68035.66    982.96 o 
   0   2   4    33415.59    34185.42    518.10 o 
   2   2   4     3774.43     4177.81     73.21 o 
   4   2   4      692.07      674.20     29.98 o 
   6   2   4      497.07      508.61     29.10 o 
   8   2   4     2000.59     1895.44     65.65 o 
  10   2   4     4992.87     5214.36    105.81 o 
  12   2   4       40.30       18.77     21.04 o 
  14   2   4        3.26       -2.50     25.23 o 
  16   2   4       66.85       52.59     34.38 o 
  18   2   4      524.49      530.51    147.37 o 
  20   2   4      254.69      230.92     95.73 o 
 -27   3   4     2497.16     2672.42    494.05 o 
 -25   3   4     5709.11     5855.91    199.63 o 
 -23   3   4     5387.09     5644.69    175.36 o 
 -21   3   4        1.14        9.77     38.18 o 
 -19   3   4    12705.28    12746.98    247.48 o 
 -17   3   4    24638.47    24953.28    436.28 o 
 -15   3   4    46206.70    46415.02   1066.04 o 
 -13   3   4     9991.49    10190.03    258.66 o 
 -11   3   4      641.75      573.05     38.85 o 
  -9   3   4    40869.28    40588.41    703.97 o 
  -7   3   4    19281.95    18137.17    253.98 o 
  -5   3   4    17545.64    16969.54    233.09 o 
  -3   3   4    14733.20    16464.45    267.99 o 
  -1   3   4    55763.16    56653.87    831.85 o 
   1   3   4   116706.66   121129.23   1735.99 o 
   3   3   4    60723.69    62270.30    720.09 o 
   5   3   4       24.59       28.91     13.24 o 
   7   3   4     9027.79     9047.38    145.09 o 
   9   3   4    19208.73    19164.95    265.79 o 
  11   3   4    19929.15    20157.22    284.26 o 
  13   3   4     2394.69     2141.91     81.42 o 
  15   3   4     3345.21     3170.72    123.89 o 
  17   3   4     3921.31     4206.55    150.50 o 
  19   3   4     1874.03     2208.42    145.85 o 
  21   3   4     1424.84     1354.21    187.41 o 
 -26   4   4     3668.55     3756.36    188.16 o 
 -24   4   4     4946.79     5075.85    172.11 o 
 -22   4   4      571.10      553.27    110.99 o 
 -20   4   4      261.13      320.61     51.59 o 
 -18   4   4    24971.21    25147.41    389.37 o 
 -16   4   4    50749.44    51939.34    824.60 o 
 -14   4   4    20496.32    20311.09    361.40 o 
 -12   4   4     1251.80     1362.61     62.97 o 
 -10   4   4    11460.13    11550.20    180.64 o 
  -8   4   4    39716.70    40090.14    471.00 o 
  -6   4   4    21387.16    21071.24    289.58 o 
  -4   4   4     2377.39     2499.60     62.03 o 
  -2   4   4    10533.79    10358.32    190.67 o 
   0   4   4    90755.93    92761.41   2248.62 o 
   2   4   4   176364.47   180637.89   2245.24 o 
   4   4   4      862.86      722.34     35.51 o 
   6   4   4     1101.35     1046.61     41.72 o 
   8   4   4     9532.14     9400.80    178.86 o 
  10   4   4    12717.66    12377.08    222.60 o 
  12   4   4    10105.10     9851.81    239.56 o 
  14   4   4      425.78      335.41     52.45 o 
  16   4   4      390.59      523.78     68.36 o 
  18   4   4     3317.52     3774.97    197.50 o 
  20   4   4     1510.24     1689.12    139.02 o 
 -27   5   4       49.53       -3.56     63.82 o 
 -25   5   4      172.72       79.68     60.80 o 
 -23   5   4        0.01       20.03     41.66 o 
 -21   5   4        0.60      -35.27     28.54 o 
 -19   5   4       62.29       36.04     28.36 o 
 -17   5   4     2493.34     2525.91     88.38 o 
 -15   5   4      635.24      631.04     54.61 o 
 -13   5   4       51.65       40.19     30.46 o 
 -11   5   4      937.81      891.94     40.49 o 
  -9   5   4      453.29      499.95     26.57 o 
  -7   5   4      484.04      484.34     47.91 o 
  -5   5   4     3770.31     3889.52     80.19 o 
  -3   5   4      361.59      310.70     31.14 o 
  -1   5   4     1243.73     1352.29     58.14 o 
   1   5   4     6537.49     7060.17    155.64 o 
   3   5   4     2057.47     1968.45    121.55 o 
   5   5   4        1.34        5.98     18.61 o 
   7   5   4        0.47       19.54     19.09 o 
   9   5   4      476.24      445.91     42.46 o 
  11   5   4      405.04      320.17     50.89 o 
  13   5   4      448.72      424.39     57.93 o 
  15   5   4        0.28       12.70     39.03 o 
  17   5   4        6.34      -22.86     40.34 o 
  19   5   4       33.16       69.75     53.32 o 
 -26   6   4     2228.07     2350.55    166.68 o 
 -24   6   4     2323.37     2552.25    164.48 o 
 -22   6   4      487.79      487.26     64.28 o 
 -20   6   4      203.29      219.60     41.40 o 
 -18   6   4     4492.73     4708.60    129.10 o 
 -16   6   4    22752.13    22749.23    363.38 o 
 -14   6   4     3451.85     3474.86    114.06 o 
 -12   6   4     1399.49     1427.39     79.17 o 
 -10   6   4    13718.76    14135.28    227.04 o 
  -8   6   4    19083.35    18700.59    247.92 o 
  -6   6   4    11416.19    11219.58    181.16 o 
  -4   6   4     2972.85     3119.20    180.11 o 
  -2   6   4     1084.38     1282.26     60.22 o 
   0   6   4    16434.08    17208.23    309.17 o 
   2   6   4    47195.23    49571.23    768.97 o 
   4   6   4     6261.46     6199.55    154.18 o 
   6   6   4      702.45      737.12     50.57 o 
   8   6   4     4975.79     4988.34    124.46 o 
  10   6   4     9570.95     9994.50    321.06 o 
  12   6   4     3828.95     3797.22    143.04 o 
  14   6   4      340.83      364.21     70.88 o 
  16   6   4     1416.47     1374.25    101.54 o 
  18   6   4     1081.08     1326.99    176.15 o 
 -23   7   4     1674.27     1658.70    109.75 o 
 -21   7   4      619.71      557.36     70.81 o 
 -19   7   4     1941.16     2020.07    107.37 o 
 -17   7   4     6269.97     6487.80    184.55 o 
 -15   7   4    20816.97    20901.30    343.18 o 
 -13   7   4     1263.20     1385.04     76.11 o 
 -11   7   4     4279.83     4147.14    154.90 o 
  -9   7   4    35103.18    35098.77    493.98 o 
  -7   7   4    66551.68    67973.07    796.37 o 
  -5   7   4    23490.89    23317.79    522.48 o 
  -3   7   4       91.56       71.24     27.50 o 
  -1   7   4    13522.48    13136.36    326.67 o 
   1   7   4    26603.57    25183.75    433.91 o 
   3   7   4     9408.97     9055.98    204.11 o 
   5   7   4      649.16      585.49     54.32 o 
   7   7   4     3724.85     3680.97    108.28 o 
   9   7   4     6499.79     6670.15    188.14 o 
  11   7   4    11962.14    12279.07    290.96 o 
  13   7   4     1731.05     1710.63    106.89 o 
  15   7   4      592.90      600.11     78.24 o 
  17   7   4     2192.07     2281.78    133.62 o 
 -22   8   4      199.23      178.78     56.16 o 
 -20   8   4      249.80      253.66     54.54 o 
 -18   8   4      196.35      173.81     49.03 o 
 -16   8   4      962.61     1023.26     80.78 o 
 -14   8   4     1461.47     1458.13    105.02 o 
 -12   8   4        5.14      -40.26     26.84 o 
 -10   8   4     2626.19     2848.08    107.73 o 
  -8   8   4     3131.48     3385.30    110.70 o 
  -6   8   4     1364.15     1814.34    101.15 o 
  -4   8   4     1296.56     1363.22     70.08 o 
  -2   8   4        2.19        1.97     26.34 o 
   0   8   4     2423.21     2594.04     99.99 o 
   2   8   4     4260.17     4350.11    194.68 o 
   4   8   4     1190.35     1274.65     83.13 o 
   6   8   4       98.03       17.36     31.05 o 
   8   8   4      480.07      495.79     76.10 o 
  10   8   4      337.17      279.15     55.33 o 
  12   8   4      208.61      221.67     70.30 o 
  14   8   4       32.27       -5.05     42.90 o 
  16   8   4      234.73      163.10     57.27 o 
 -21   9   4       66.32      102.56     57.61 o 
 -19   9   4       38.69       21.96     44.09 o 
 -17   9   4      864.25      913.30     84.51 o 
 -15   9   4     3406.48     3466.63    185.67 o 
 -13   9   4     1192.38     1022.01    102.35 o 
 -11   9   4     1092.93      990.49     96.21 o 
  -9   9   4    10027.83     9403.89    282.03 o 
  -7   9   4    19501.24    19801.07    372.72 o 
  -5   9   4     6410.99     6678.68    181.45 o 
  -3   9   4      510.37      414.62     43.72 o 
  -1   9   4     1021.03      888.48     81.06 o 
   1   9   4      943.82      956.78     71.09 o 
   3   9   4     4765.69     4933.70    395.54 o 
   5   9   4      464.17      461.87     58.50 o 
   7   9   4      437.52      203.83    145.92 o 
   9   9   4      486.30      511.90     82.63 o 
  11   9   4     1214.40     1209.42     99.75 o 
  13   9   4      677.08      613.27     83.04 o 
 -18  10   4     3541.31     3553.72    188.49 o 
 -16  10   4     6582.84     7093.66    268.03 o 
 -14  10   4     2529.39     2543.71    215.84 o 
 -12  10   4        6.44       17.66     49.62 o 
 -10  10   4     6130.52     6167.17    231.93 o 
  -8  10   4    20654.85    20823.43    501.87 o 
  -6  10   4     6736.96     6892.17    186.89 o 
  -4  10   4      592.66      578.61     78.53 o 
  -2  10   4      336.95      341.26     63.30 o 
   0  10   4    13084.72    13396.53    418.33 o 
   2  10   4    14024.05    14797.39    316.67 o 
   4  10   4     1011.49     1092.40    159.85 o 
   6  10   4       77.27      152.73     58.60 o 
   8  10   4     3270.78     3549.22    305.19 o 
  10  10   4     3053.09     3260.88    178.46 o 
  12  10   4     2465.14     2535.73    170.31 o 
 -15  11   4     1770.75     1946.47    152.83 o 
 -13  11   4      547.55      555.10    187.12 o 
 -11  11   4      197.07      248.39     73.64 o 
  -9  11   4     4330.98     4212.44    223.38 o 
  -7  11   4     1858.43     2306.83    144.05 o 
  -5  11   4     1267.14     1447.59    116.38 o 
  -3  11   4      423.72      308.07     83.84 o 
  -1  11   4     2508.25     2411.24    154.34 o 
   1  11   4     3411.77     3803.57    229.27 o 
   3  11   4     1348.62      954.68    104.78 o 
   5  11   4       53.39       75.49     52.99 o 
   7  11   4      664.65      700.76    128.52 o 
 -10  12   4        2.89       -3.45     59.20 o 
  -8  12   4      247.54      250.07    104.44 o 
  -6  12   4      114.13      154.92     91.09 o 
  -4  12   4       26.63       93.43     57.74 o 
  -2  12   4      560.35      537.48     89.61 o 
   0  12   4     1085.46     1049.47    142.15 o 
   2  12   4     1039.44     1058.30    165.36 o 
   4  12   4      334.68      322.96    138.67 o 
 -29   1   5       48.88       89.01     63.92 o 
 -27   1   5     3610.69     3674.24    189.34 o 
 -25   1   5    10100.92     9796.66    317.54 o 
 -23   1   5    10256.31    10524.27    294.40 o 
 -21   1   5     2479.89     2456.50    131.82 o 
 -19   1   5      901.72      928.66     81.64 o 
 -17   1   5    12417.44    12919.04    483.04 o 
 -15   1   5     9653.95     8389.55    137.59 o 
 -13   1   5     3718.49     3771.22    117.51 o 
 -11   1   5      635.61      704.80     25.49 o 
  -9   1   5     4129.17     3554.84    118.05 o 
  -7   1   5    10244.43     9548.14    162.78 o 
  -5   1   5    90762.84    91660.19   1783.57 o 
  -3   1   5    25220.18    27318.29    516.10 o 
  -1   1   5    28172.80    27634.74    590.54 o 
   1   1   5    24750.37    23833.96    328.68 o 
   3   1   5    21225.25    21383.73    246.48 o 
   5   1   5    23371.50    24823.67    286.22 o 
   7   1   5     1468.54     1469.33     43.92 o 
   9   1   5    14998.07    15377.73    202.11 o 
  11   1   5     8807.05     9028.46    144.18 o 
  13   1   5      961.91     1057.57     54.42 o 
  15   1   5      993.95      975.92     75.27 o 
  17   1   5     6650.32     6174.76    227.86 o 
  19   1   5     3406.19     3608.68    180.51 o 
  21   1   5     1535.50     1556.12    194.95 o 
 -28   2   5      785.91      793.63    109.33 o 
 -26   2   5     5077.75     5228.10    231.50 o 
 -24   2   5    10806.54    10849.92    262.25 o 
 -22   2   5     2463.56     2539.61    126.63 o 
 -20   2   5        1.10       17.69     39.36 o 
 -18   2   5     7679.61     7845.86    179.53 o 
 -16   2   5    46617.74    47307.44    744.41 o 
 -14   2   5    47499.88    48881.47    759.41 o 
 -12   2   5    16892.43    17644.75    304.76 o 
 -10   2   5    19186.47    19803.54    328.93 o 
  -8   2   5    49110.91    49377.36    637.66 o 
  -6   2   5    88317.21    88339.83   1276.28 o 
  -4   2   5     3116.25     2808.33     63.75 o 
  -2   2   5    15042.03    16859.23    422.10 o 
   0   2   5   101357.79    99005.16   1426.03 o 
   2   2   5    84204.83    83682.13    953.72 o 
   4   2   5    40223.39    40608.49    489.32 o 
   6   2   5     3382.37     3567.15     91.27 o 
   8   2   5    11165.44    11128.31    155.64 o 
  10   2   5    17188.40    17543.21    254.32 o 
  12   2   5     9595.25     9687.57    170.05 o 
  14   2   5     1499.04     1549.96     75.15 o 
  16   2   5     2733.85     2716.89    101.54 o 
  18   2   5     3855.70     3758.02    261.09 o 
  20   2   5     2786.30     2963.72    247.17 o 
 -29   3   5        0.01       39.75     63.40 o 
 -27   3   5      328.89      366.11    109.66 o 
 -25   3   5      761.26      799.99     78.51 o 
 -23   3   5     1011.77      912.30     77.55 o 
 -21   3   5     1307.63     1263.59    125.79 o 
 -19   3   5     4143.31     4121.38    127.51 o 
 -17   3   5     1647.71     1694.62    147.79 o 
 -15   3   5     3006.35     2969.29     95.10 o 
 -13   3   5      629.22      605.96     42.84 o 
 -11   3   5     3031.15     3262.68     67.53 o 
  -9   3   5    11469.50    11750.33    216.40 o 
  -7   3   5       28.92      116.39     40.59 o 
  -5   3   5     4099.15     4738.17    193.59 o 
  -3   3   5    11315.66    11205.93    200.93 o 
  -1   3   5      146.92      131.22     22.90 o 
   1   3   5    22301.27    22299.07    311.46 o 
   3   3   5     2288.26     2205.96     63.47 o 
   5   3   5       46.54       30.32     15.10 o 
   7   3   5      475.12      488.29     33.39 o 
   9   3   5     3088.46     3067.22     79.40 o 
  11   3   5     4007.92     3914.83    125.28 o 
  13   3   5     2786.73     2742.96    166.64 o 
  15   3   5      364.72      324.42     55.79 o 
  17   3   5      594.05      544.87     69.00 o 
  19   3   5       22.56       92.25     81.81 o 
 -28   4   5      106.26      111.03     56.83 o 
 -26   4   5     1151.55     1197.24     97.37 o 
 -24   4   5     1299.73     1368.85     95.38 o 
 -22   4   5     1002.63     1189.53     69.76 o 
 -20   4   5     1311.71     1230.27     75.88 o 
 -18   4   5      781.17      870.65     63.05 o 
 -16   4   5     4233.04     4001.04    151.96 o 
 -14   4   5     5664.99     5319.75    138.58 o 
 -12   4   5     5564.95     5826.74    108.50 o 
 -10   4   5    16881.99    17163.13    251.94 o 
  -8   4   5    12375.82    12442.00    169.21 o 
  -6   4   5       41.41       53.08     13.61 o 
  -4   4   5     2024.15     2381.94     54.26 o 
  -2   4   5     1146.56     1077.99    116.37 o 
   0   4   5       43.51      201.55     78.69 o 
   2   4   5    11289.33    11171.07    176.64 o 
   4   4   5     2507.86     2753.85     64.35 o 
   6   4   5       25.17       16.69     20.28 o 
   8   4   5     1951.81     2136.89     76.97 o 
  10   4   5     4563.91     4504.77    119.05 o 
  12   4   5     7652.89     7762.41    204.90 o 
  14   4   5     1097.01     1113.79     97.83 o 
  16   4   5      534.14      489.46     69.93 o 
  18   4   5     1068.73     1051.94     93.12 o 
 -27   5   5     1657.29     1730.54    143.53 o 
 -25   5   5     4388.04     4355.96    163.60 o 
 -23   5   5     7341.55     7576.63    181.03 o 
 -21   5   5      649.88      645.87     56.74 o 
 -19   5   5      964.40      852.60     66.71 o 
 -17   5   5    14855.29    14324.96    290.07 o 
 -15   5   5    20590.07    19300.66    355.88 o 
 -13   5   5    23317.98    23722.43    505.58 o 
 -11   5   5     5845.32     6024.94    116.61 o 
  -9   5   5    32627.30    32212.19    392.93 o 
  -7   5   5    54216.79    53717.69    695.98 o 
  -5   5   5    10903.96    10601.21    167.47 o 
  -3   5   5     4755.93     4694.40    115.68 o 
  -1   5   5    17000.47    15528.08    278.60 o 
   1   5   5    64540.76    64082.76   1042.69 o 
   3   5   5    31349.06    31130.07    509.48 o 
   5   5   5     1003.64     1003.54     54.33 o 
   7   5   5     4972.37     5054.40    124.86 o 
   9   5   5    12698.86    12749.86    259.11 o 
  11   5   5    21672.10    21341.66    416.32 o 
  13   5   5    17721.72    17397.86    367.16 o 
  15   5   5        4.39      -50.90     38.81 o 
  17   5   5     4981.10     5175.86    184.42 o 
 -26   6   5     3184.61     3176.64    186.78 o 
 -24   6   5     4668.03     4519.79    242.89 o 
 -22   6   5      598.52      474.64     55.01 o 
 -20   6   5      265.12      260.63     43.93 o 
 -18   6   5      206.49      208.16     50.36 o 
 -16   6   5    11032.58    10814.19    238.71 o 
 -14   6   5     9749.06     9874.17    217.94 o 
 -12   6   5      517.21      506.60     47.01 o 
 -10   6   5     8005.79     7624.45    143.89 o 
  -8   6   5    29384.10    29959.70    374.40 o 
  -6   6   5    21098.60    21570.13    310.72 o 
  -4   6   5     4416.12     4149.58    128.94 o 
  -2   6   5      266.51      233.30     33.36 o 
   0   6   5     5033.09     5514.76    140.57 o 
   2   6   5    15977.10    16242.42    399.47 o 
   4   6   5     6736.66     6843.88    167.83 o 
   6   6   5       15.43       20.48     20.97 o 
   8   6   5     2397.52     2342.38     87.68 o 
  10   6   5     5129.85     5090.36    165.12 o 
  12   6   5     3676.75     3721.53    253.97 o 
  14   6   5      727.95      576.33     73.36 o 
  16   6   5      142.31       79.17     48.53 o 
 -25   7   5      208.62      125.23     71.10 o 
 -23   7   5      456.06      484.98     84.22 o 
 -21   7   5       26.28       30.48     55.19 o 
 -19   7   5      582.33      616.29    107.24 o 
 -17   7   5     1624.93     1673.17     79.73 o 
 -15   7   5     1414.37     1400.11     95.88 o 
 -13   7   5      680.96      673.44     75.58 o 
 -11   7   5        8.98       12.90     26.94 o 
  -9   7   5      162.75      131.62     27.15 o 
  -7   7   5     2851.38     2773.82     92.20 o 
  -5   7   5     3438.06     3580.68    121.21 o 
  -3   7   5       69.64       62.74     27.88 o 
  -1   7   5      594.91      529.66     61.39 o 
   1   7   5     3288.32     3486.78    114.41 o 
   3   7   5     2190.27     2155.11     91.82 o 
   5   7   5      343.34      279.44     44.11 o 
   7   7   5      217.02      175.77     37.51 o 
   9   7   5      737.69      704.60     71.95 o 
  11   7   5      435.03      458.10     65.81 o 
  13   7   5      260.57      263.72     58.98 o 
  15   7   5      162.98      143.23     53.78 o 
 -24   8   5     5322.73     5538.13    196.28 o 
 -22   8   5     1231.11     1216.49     98.02 o 
 -20   8   5        2.21       79.17     44.24 o 
 -18   8   5     3381.40     3560.54    138.90 o 
 -16   8   5     8272.94     8165.80    214.72 o 
 -14   8   5     7175.54     6829.68    222.71 o 
 -12   8   5      196.55      231.52     53.63 o 
 -10   8   5      427.89      439.29     80.07 o 
  -8   8   5    10764.12    10430.69    227.75 o 
  -6   8   5    17115.95    17099.79    317.89 o 
  -4   8   5     6362.63     6747.15    168.22 o 
  -2   8   5     2289.99     2237.85     92.20 o 
   0   8   5     7320.45     7289.03    329.76 o 
   2   8   5    21797.42    20662.36    385.38 o 
   4   8   5    16685.22    16206.03    326.05 o 
   6   8   5        1.00       -6.97     40.15 o 
   8   8   5     4482.39     4461.40    159.58 o 
  10   8   5     9465.82     9150.89    419.20 o 
  12   8   5     2907.07     2937.60    140.20 o 
  14   8   5      145.18       97.66     51.29 o 
 -21   9   5      262.67      252.95     60.31 o 
 -19   9   5     1188.35     1261.59    124.17 o 
 -17   9   5     7166.87     6970.47    255.54 o 
 -15   9   5     3538.85     3788.71    179.97 o 
 -13   9   5     4140.01     4330.21    186.54 o 
 -11   9   5      254.29      291.49     64.91 o 
  -9   9   5     1810.67     1643.74    164.78 o 
  -7   9   5     7057.67     7214.70    269.22 o 
  -5   9   5     6354.90     6959.03    295.62 o 
  -3   9   5     1287.99     1389.48     80.54 o 
  -1   9   5     6547.26     6785.84    181.49 o 
   1   9   5    13843.51    14368.82    301.77 o 
   3   9   5     8532.85     8688.85    218.98 o 
   5   9   5      481.53      555.67     91.67 o 
   7   9   5     1222.01     1133.64    110.50 o 
   9   9   5     3004.41     2862.66    135.11 o 
  11   9   5     2266.51     2191.23    159.96 o 
  13   9   5      702.63      677.52    107.08 o 
 -18  10   5       21.03        5.98     56.09 o 
 -16  10   5       19.72      -41.09     50.19 o 
 -14  10   5        5.60      -18.57     53.34 o 
 -12  10   5     1047.44     1134.00    111.26 o 
 -10  10   5      254.30      279.81     71.21 o 
  -8  10   5       23.49       76.27     55.38 o 
  -6  10   5      319.78      237.18     50.44 o 
  -4  10   5      316.68      253.32     63.15 o 
  -2  10   5       20.16        3.44     33.76 o 
   0  10   5       11.03       11.29     37.91 o 
   2  10   5      114.14       69.84     40.86 o 
   4  10   5      229.01      164.79    102.41 o 
   6  10   5       23.35      -37.81     44.44 o 
   8  10   5       42.78       39.67     56.55 o 
  10  10   5        0.94      -50.03     59.64 o 
 -15  11   5     2456.57     2423.18    164.23 o 
 -13  11   5     1121.31     1068.31    116.51 o 
 -11  11   5       30.06       53.35     88.19 o 
  -9  11   5     4069.55     4310.15    195.08 o 
  -7  11   5     4008.94     3712.77    261.67 o 
  -5  11   5     2349.67     2247.68    353.93 o 
  -3  11   5       14.07       24.13     47.87 o 
  -1  11   5     1854.32     1759.68    103.66 o 
   1  11   5     2276.59     2535.62    155.06 o 
   3  11   5     2753.55     2811.69    201.62 o 
   5  11   5      316.90      221.92     70.55 o 
   7  11   5      275.98      211.39     70.88 o 
 -10  12   5     1954.39     1861.06    252.68 o 
  -8  12   5     2502.81     3268.91    259.35 o 
  -6  12   5     2006.41     1872.34    203.07 o 
  -4  12   5      155.34      136.35     82.39 o 
  -2  12   5       13.08      110.64     64.60 o 
   0  12   5     2415.42     2806.21    166.36 o 
   2  12   5     4373.19     4435.37    208.62 o 
 -30   0   6     1149.13      999.12    175.22 o 
 -28   0   6       26.91       60.92     85.87 o 
 -26   0   6     9391.82     8487.90    416.59 o 
 -24   0   6    13502.91    13987.13    551.78 o 
 -22   0   6    10498.57    10048.67    425.29 o 
 -20   0   6      781.87      780.96    114.30 o 
 -18   0   6     2515.04     2580.78    175.22 o 
 -16   0   6    70697.87    70199.47   1281.37 o 
 -14   0   6   248080.05   259004.58   4544.70 o 
 -12   0   6    60063.36    63828.27   1156.02 o 
 -10   0   6    27697.38    27703.26    527.52 o 
  -8   0   6    13701.00    14348.09    550.33 o 
  -6   0   6    53985.85    52507.31   1329.26 o 
  -4   0   6    51247.66    49316.15   1261.38 o 
   0   0   6    32954.45    31542.51    711.63 o 
   2   0   6     2238.33     1531.20     71.51 o 
   4   0   6    33464.34    31982.06    838.66 o 
   6   0   6     2515.88     2769.55     88.10 o 
   8   0   6    12310.68    12404.45    245.03 o 
  10   0   6    16312.94    16862.70    318.28 o 
  12   0   6    15322.36    15620.78    308.22 o 
  14   0   6     3007.14     3010.57    149.12 o 
  16   0   6      801.57      776.90    132.29 o 
  18   0   6     4605.06     4779.77    296.49 o 
  20   0   6     1262.08     1474.90    187.41 o 
 -29   1   6      517.90      253.40     76.00 o 
 -27   1   6      215.34      294.23     75.44 o 
 -25   1   6     3368.42     3447.10    311.86 o 
 -23   1   6     5286.94     5049.06    202.03 o 
 -21   1   6     1355.11     1322.97    102.12 o 
 -19   1   6      562.36      576.44     73.69 o 
 -17   1   6    12022.07    12279.24    320.75 o 
 -15   1   6    37036.32    37000.04    493.63 o 
 -13   1   6    14591.47    15051.85    218.85 o 
 -11   1   6     4521.39     4929.27     89.61 o 
  -9   1   6    14893.60    15886.83    227.31 o 
  -7   1   6    12479.37    12669.55    187.34 o 
  -5   1   6     4365.13     4236.33     91.42 o 
  -3   1   6     1276.81     1306.58     48.48 o 
  -1   1   6    10414.44     9816.41    228.32 o 
   1   1   6     6438.53     6321.87    115.53 o 
   3   1   6    18044.56    18000.15    217.52 o 
   5   1   6     4144.12     4436.49    103.63 o 
   7   1   6      207.38      210.63     23.26 o 
   9   1   6     5909.54     5856.22    104.94 o 
  11   1   6     7588.54     7685.44    145.91 o 
  13   1   6     5403.19     5507.53    124.29 o 
  15   1   6       88.28      121.15     45.42 o 
  17   1   6      397.11      473.61     82.22 o 
  19   1   6     1026.94      870.90    152.02 o 
 -30   2   6       58.36       40.13     97.77 o 
 -28   2   6       34.49       30.23     53.67 o 
 -26   2   6     1535.57     1498.21    173.77 o 
 -24   2   6     2294.19     2496.56    113.68 o 
 -22   2   6     3316.68     3288.24    157.75 o 
 -20   2   6      182.07      193.29     43.92 o 
 -18   2   6      164.64      178.12     32.87 o 
 -16   2   6     6136.57     6323.79    149.14 o 
 -14   2   6    16837.82    17594.10    310.54 o 
 -12   2   6       28.62       25.94     17.71 o 
 -10   2   6     3128.16     3705.52     74.72 o 
  -8   2   6     5116.03     4954.85     91.59 o 
  -6   2   6    20623.57    20835.67    330.31 o 
  -4   2   6     4691.87     4067.69    131.06 o 
  -2   2   6     3708.92     3631.43     91.81 o 
   0   2   6     7641.52     7770.13    159.73 o 
   2   2   6      791.66      671.50     31.63 o 
   4   2   6     7113.47     7872.51    192.88 o 
   6   2   6     1021.91      993.14     43.94 o 
   8   2   6       68.34       34.33     20.58 o 
  10   2   6     1307.35     1254.08     55.56 o 
  12   2   6      112.85      133.48     30.92 o 
  14   2   6       29.90       -5.36     29.96 o 
  16   2   6      176.27      123.77     58.15 o 
  18   2   6      557.70      450.24    124.75 o 
 -29   3   6      256.62      228.00    118.36 o 
 -27   3   6      771.12      854.75     96.39 o 
 -25   3   6     8439.19     8614.11    305.31 o 
 -23   3   6     9694.62     9870.22    304.20 o 
 -21   3   6     3269.58     3194.36    115.24 o 
 -19   3   6     1507.85     1556.09     77.09 o 
 -17   3   6    15489.95    14967.78    287.65 o 
 -15   3   6    20594.11    20521.49    361.47 o 
 -13   3   6    24445.12    23831.68    509.39 o 
 -11   3   6      138.41      139.07     17.01 o 
  -9   3   6    34151.50    35032.17    542.90 o 
  -7   3   6    63609.90    62585.47    796.14 o 
  -5   3   6    39679.94    41366.34    539.39 o 
  -3   3   6    22353.95    23644.02    470.96 o 
  -1   3   6      140.26       87.95     21.72 o 
   1   3   6    53664.27    51968.12   1421.08 o 
   3   3   6    35229.82    36119.91    618.73 o 
   5   3   6     4851.14     4969.85     98.50 o 
   7   3   6     3431.40     3386.16     91.39 o 
   9   3   6     4875.67     4888.79    107.77 o 
  11   3   6     2830.90     3070.05    173.92 o 
  13   3   6      859.07      908.67     75.70 o 
  15   3   6       17.40      -23.52     35.95 o 
  17   3   6     1843.06     1898.71    136.15 o 
  19   3   6     4153.85     4476.90    308.67 o 
 -28   4   6       12.45      -39.03     44.63 o 
 -26   4   6     1638.26     1700.05    141.54 o 
 -24   4   6    12706.43    12518.11    329.02 o 
 -22   4   6     2758.37     2969.09    136.72 o 
 -20   4   6      284.81      218.52     42.65 o 
 -18   4   6     4481.00     4536.59    144.02 o 
 -16   4   6    12258.37    11906.50    243.90 o 
 -14   4   6    17712.54    17432.51    318.75 o 
 -12   4   6     5896.10     6144.22    126.23 o 
 -10   4   6    13819.30    13758.80    212.28 o 
  -8   4   6    47740.04    47475.21    617.24 o 
  -6   4   6    85334.49    90580.84   1312.47 o 
  -4   4   6    27467.41    30003.42    476.29 o 
  -2   4   6     7676.98     8370.07    192.54 o 
   0   4   6      263.19      222.90     31.36 o 
   2   4   6    55479.25    56444.11    939.67 o 
   4   4   6     8383.56     7756.37    155.54 o 
   6   4   6      365.12      395.79     40.25 o 
   8   4   6     3409.06     3374.05    101.21 o 
  10   4   6      520.42      437.35     70.26 o 
  12   4   6     2446.90     2600.07    116.02 o 
  14   4   6        5.49      -54.38     36.26 o 
  16   4   6     2039.25     1917.50    174.39 o 
  18   4   6      965.10      948.29    110.15 o 
 -27   5   6       52.18      104.86     52.36 o 
 -25   5   6      619.89      619.15    127.75 o 
 -23   5   6      413.13      397.16     53.21 o 
 -21   5   6      308.71      332.02     51.40 o 
 -19   5   6      520.74      534.67     56.76 o 
 -17   5   6       90.30       76.05     32.31 o 
 -15   5   6        6.56       12.17     24.99 o 
 -13   5   6      270.76      327.97     53.57 o 
 -11   5   6     2119.87     2153.39     80.15 o 
  -9   5   6        0.44       13.27     14.36 o 
  -7   5   6      896.85      953.15     39.07 o 
  -5   5   6     2129.07     2234.60     55.65 o 
  -3   5   6      530.35      538.51     98.35 o 
  -1   5   6    14895.98    15084.73    242.38 o 
   1   5   6      145.10      143.68     31.01 o 
   3   5   6     1683.06     1546.96     74.88 o 
   5   5   6       56.18       62.84     25.76 o 
   7   5   6       26.55       -0.89     23.25 o 
   9   5   6       42.72        1.77     32.15 o 
  11   5   6       91.10      134.33     46.78 o 
  13   5   6        1.94       24.74     41.04 o 
  15   5   6       72.77      106.80     50.52 o 
  17   5   6      191.16      136.17     68.34 o 
 -26   6   6     1363.38     1213.69    124.43 o 
 -24   6   6     8026.21     8038.22    194.16 o 
 -22   6   6     2092.83     1990.70    101.00 o 
 -20   6   6        0.75      -44.03     30.26 o 
 -18   6   6     5732.54     5234.78    153.93 o 
 -16   6   6    10241.46    10194.88    320.15 o 
 -14   6   6    12222.79    12137.24    252.76 o 
 -12   6   6      175.42      230.28     37.13 o 
 -10   6   6     2469.98     2435.84     61.56 o 
  -8   6   6    31527.48    32569.00    446.76 o 
  -6   6   6    26320.27    26619.14    646.35 o 
  -4   6   6     7585.66     7999.01    256.91 o 
  -2   6   6     3566.26     3665.95    109.92 o 
   0   6   6     9578.55     9241.25    201.43 o 
   2   6   6    12033.77    12074.75    363.37 o 
   4   6   6     4529.78     4789.58    148.26 o 
   6   6   6        1.46      -34.05     22.70 o 
   8   6   6     2350.44     2270.98    114.46 o 
  10   6   6     3459.91     3256.61    133.31 o 
  12   6   6     2796.66     2958.10    131.40 o 
  14   6   6      227.33      283.50     61.14 o 
  16   6   6      555.58      419.94     72.50 o 
 -25   7   6     6471.51     6539.34    209.39 o 
 -23   7   6     2849.10     2857.15    130.81 o 
 -21   7   6     1167.02     1074.14     85.17 o 
 -19   7   6      209.17      251.25     50.25 o 
 -17   7   6     8721.71     8175.62    205.15 o 
 -15   7   6    39954.88    40353.51    675.12 o 
 -13   7   6     7716.78     7214.86    382.77 o 
 -11   7   6      249.35      287.48     53.28 o 
  -9   7   6    13822.94    14317.25    235.87 o 
  -7   7   6    19290.78    19931.44    351.02 o 
  -5   7   6    17918.72    18275.09    331.29 o 
  -3   7   6      230.85      240.26     47.19 o 
  -1   7   6     1557.72     1386.00     74.70 o 
   1   7   6    23415.68    24180.08    645.67 o 
   3   7   6    25953.32    26113.23    461.85 o 
   5   7   6     1648.00     1824.90    100.62 o 
   7   7   6     1593.60     1614.68    119.35 o 
   9   7   6     6331.64     6149.15    191.12 o 
  11   7   6     4737.18     5278.99    181.69 o 
  13   7   6     2459.14     2405.51    131.06 o 
  15   7   6        5.74        4.08     45.01 o 
 -24   8   6      854.81      910.67     92.37 o 
 -22   8   6      749.93      671.92     77.78 o 
 -20   8   6       36.38       44.42     40.85 o 
 -18   8   6     1934.97     1683.03    133.51 o 
 -16   8   6      270.64      386.52    218.74 o 
 -14   8   6     6426.73     6292.25    217.85 o 
 -12   8   6      312.87      309.32     94.86 o 
 -10   8   6        1.27       -0.43     31.64 o 
  -8   8   6     5323.41     5346.96    180.75 o 
  -6   8   6      745.80      927.63     88.65 o 
  -4   8   6     1145.04     1137.01     95.27 o 
  -2   8   6      569.64      568.17     75.25 o 
   0   8   6     2387.06     2808.57    109.87 o 
   2   8   6        8.54       25.53     34.42 o 
   4   8   6      102.97      175.37     44.88 o 
   6   8   6       88.04       -5.30     60.92 o 
   8   8   6      470.09      407.08     78.97 o 
  10   8   6      363.50      489.61     86.77 o 
  12   8   6      199.72      219.43     71.46 o 
 -21   9   6      537.12      555.61    126.49 o 
 -19   9   6      152.46       76.06     55.72 o 
 -17   9   6     4848.98     4571.07    200.74 o 
 -15   9   6    13645.00    13336.81    375.18 o 
 -13   9   6     2524.13     2573.81    203.65 o 
 -11   9   6      221.33      332.46     98.06 o 
  -9   9   6     3033.21     2860.88    300.84 o 
  -7   9   6    10450.19    10550.44    293.17 o 
  -5   9   6     1716.08     1783.73     88.65 o 
  -3   9   6      252.51      278.47     46.69 o 
  -1   9   6     3855.61     3946.23    259.07 o 
   1   9   6     2667.46     2912.08    119.46 o 
   3   9   6     1928.71     2286.15    108.48 o 
   5   9   6      285.06      329.23     71.13 o 
   7   9   6      114.75       87.61     57.03 o 
   9   9   6     1222.43     1284.73    150.85 o 
  11   9   6     2132.96     1855.39    152.85 o 
 -20  10   6      177.08      171.79     69.71 o 
 -18  10   6     1179.86     1165.10    185.09 o 
 -16  10   6     5952.56     5999.28    269.22 o 
 -14  10   6    10693.26    10701.23    334.10 o 
 -12  10   6      644.91      654.04    130.26 o 
 -10  10   6     1195.47     1308.51    205.39 o 
  -8  10   6     6773.45     6899.84    240.78 o 
  -6  10   6     6463.79     6800.25    342.03 o 
  -4  10   6     2162.80     2200.77    129.08 o 
  -2  10   6      532.49      630.55     66.89 o 
   0  10   6     2077.40     2082.52    105.39 o 
   2  10   6     5382.11     5745.53    199.19 o 
   4  10   6     1490.14     1520.02    152.89 o 
   6  10   6        5.93       50.00     45.04 o 
   8  10   6     2222.70     2289.56    167.10 o 
 -15  11   6     1649.00     1847.83    147.03 o 
 -13  11   6     1426.44     1498.30    161.01 o 
 -11  11   6        7.07       16.37    114.59 o 
  -9  11   6     2370.60     2643.95    155.77 o 
  -7  11   6     1145.94     1449.95    178.70 o 
  -5  11   6      991.23     1157.47    194.37 o 
  -3  11   6      817.65      942.25    101.03 o 
  -1  11   6       19.79       91.65     44.99 o 
   1  11   6     2610.41     2855.70    129.70 o 
   3  11   6      475.56      598.04     92.74 o 
   5  11   6       62.63      139.16     62.37 o 
 -10  12   6       44.25      100.96     98.64 o 
  -8  12   6      211.95      130.55     92.83 o 
  -6  12   6      315.16      290.11    113.14 o 
  -4  12   6       67.60       91.80     62.67 o 
  -2  12   6       29.34       48.70     55.99 o 
   0  12   6      370.66      176.51    117.49 o 
 -31   1   7     3125.04     2856.36    218.74 o 
 -29   1   7      700.44      517.12    138.96 o 
 -27   1   7     1766.39     1608.32    136.06 o 
 -25   1   7     7179.87     7448.42    262.98 o 
 -23   1   7    10303.21    10208.19    308.52 o 
 -21   1   7     4320.48     4150.46    188.28 o 
 -19   1   7       24.79       23.16     22.02 o 
 -17   1   7     3097.97     3052.95    112.17 o 
 -15   1   7     6681.26     6657.73    115.91 o 
 -13   1   7    22018.31    22027.87    403.24 o 
 -11   1   7     1390.48     1309.52     64.32 o 
  -9   1   7    23507.58    22753.72    316.66 o 
  -7   1   7    41681.91    41239.03    672.02 o 
  -5   1   7    31023.80    29643.52    565.34 o 
  -3   1   7     3089.49     3157.14    104.40 o 
  -1   1   7    12535.47    12568.97    230.34 o 
   1   1   7    77294.34    77868.53    998.69 o 
   3   1   7    70984.40    71363.31    929.28 o 
   5   1   7    20768.63    21998.85    268.52 o 
   7   1   7     1006.50     1068.59     56.22 o 
   9   1   7     5122.58     5185.04    101.07 o 
  11   1   7     9041.51     9825.32    242.06 o 
  13   1   7     1155.38     1348.47     73.88 o 
  15   1   7     1090.74      948.93    154.05 o 
  17   1   7     2652.83     2862.18    227.44 o 
 -30   2   7     2449.49     2484.12    174.16 o 
 -28   2   7       73.73       -4.71     51.08 o 
 -26   2   7     2833.77     2790.37    196.98 o 
 -24   2   7    11656.56    11450.52    550.91 o 
 -22   2   7    15426.02    14760.51    390.58 o 
 -20   2   7       27.27       72.01     30.08 o 
 -18   2   7     2921.06     3542.66    353.35 o 
 -16   2   7     6739.06     6575.44    152.31 o 
 -14   2   7    19774.51    17789.64    314.08 o 
 -12   2   7    31460.34    33604.94    453.13 o 
 -10   2   7    12828.89    13741.27    207.44 o 
  -8   2   7    56503.97    55944.54    726.45 o 
  -6   2   7    19470.36    19303.15    321.14 o 
  -4   2   7    32639.92    33087.87    706.15 o 
  -2   2   7     5497.89     6090.60    351.61 o 
   0   2   7    20243.97    20472.38    430.99 o 
   2   2   7    51763.36    51002.44    608.42 o 
   4   2   7     7037.47     7292.04    127.65 o 
   6   2   7     2918.21     3006.51     77.28 o 
   8   2   7     3970.60     4032.09     96.82 o 
  10   2   7    12084.66    12148.27    202.83 o 
  12   2   7     7405.99     7904.13    188.83 o 
  14   2   7     2431.30     2579.17    119.70 o 
  16   2   7       42.35       62.66     80.65 o 
  18   2   7     3650.33     4012.74    287.20 o 
 -29   3   7       32.33      166.29     78.62 o 
 -27   3   7        2.34      -40.28     37.16 o 
 -25   3   7      324.82      276.20     71.07 o 
 -23   3   7     1140.52     1166.60    153.18 o 
 -21   3   7       18.00        9.24     30.12 o 
 -19   3   7       44.41       78.62     29.80 o 
 -17   3   7       70.79       62.08     35.01 o 
 -15   3   7     2096.40     2138.03     80.29 o 
 -13   3   7     1228.69     1294.63     49.91 o 
 -11   3   7     2335.74     2664.71     83.91 o 
  -9   3   7     1814.79     1814.46     52.59 o 
  -7   3   7    13704.78    13937.02    207.51 o 
  -5   3   7     2147.97     2085.42     53.03 o 
  -3   3   7     1156.35     1177.04    101.08 o 
  -1   3   7     2180.37     2504.40    112.74 o 
   1   3   7    21028.84    20634.63    359.48 o 
   3   3   7     2255.66     2178.25     75.18 o 
   5   3   7        3.23       28.67     21.32 o 
   7   3   7     2231.24     2050.12     78.19 o 
   9   3   7      961.71      840.23     59.23 o 
  11   3   7     3202.03     3264.37    125.70 o 
  13   3   7      620.16      500.73     66.18 o 
  15   3   7       53.78      -53.93     35.95 o 
  17   3   7       97.15      169.42     96.31 o 
 -28   4   7       83.93       87.97     74.07 o 
 -26   4   7      226.37      181.78     53.47 o 
 -24   4   7      847.96      839.99     97.89 o 
 -22   4   7     7000.57     6625.97    279.13 o 
 -20   4   7      982.47      926.14     66.39 o 
 -18   4   7     2304.40     2303.78     93.05 o 
 -16   4   7    12953.11    12907.58    258.85 o 
 -14   4   7    10583.34    10187.31    212.25 o 
 -12   4   7    21795.33    22435.82    324.12 o 
 -10   4   7    11691.04    11603.53    251.13 o 
  -8   4   7      589.58      409.76     52.63 o 
  -6   4   7    10236.46     9658.38    185.00 o 
  -4   4   7    13313.67    13819.45    309.11 o 
  -2   4   7    16765.12    16850.06    302.58 o 
   0   4   7    22972.53    22687.19    390.73 o 
   2   4   7     4028.06     4277.55    123.69 o 
   4   4   7     4215.53     4144.20    109.08 o 
   6   4   7      185.83      206.50     35.90 o 
   8   4   7     1226.23     1227.44    112.30 o 
  10   4   7     9461.64     9106.76    230.16 o 
  12   4   7     7824.68     7396.49    209.76 o 
  14   4   7     1217.21      995.92     87.87 o 
  16   4   7       16.28       -5.70     43.27 o 
 -29   5   7      770.94      662.94     85.50 o 
 -27   5   7      560.00      583.77     88.77 o 
 -25   5   7     3751.17     3985.51    154.33 o 
 -23   5   7     5019.30     5203.85    164.82 o 
 -21   5   7      253.91      264.00     47.42 o 
 -19   5   7      395.94      366.08     49.70 o 
 -17   5   7    10346.93    10111.56    343.62 o 
 -15   5   7    29984.42    30293.17    515.17 o 
 -13   5   7    19171.11    19461.32    351.81 o 
 -11   5   7       77.43       61.63     23.41 o 
  -9   5   7    18289.44    17800.43    298.34 o 
  -7   5   7    13685.04    12436.14    195.20 o 
  -5   5   7     3785.51     2979.04    112.00 o 
  -3   5   7      880.77      745.35     51.92 o 
  -1   5   7       34.58       44.66     25.01 o 
   1   5   7    19652.62    20695.35    372.41 o 
   3   5   7    17187.72    17254.46    492.01 o 
   5   5   7     5054.87     5014.97    128.41 o 
   7   5   7      397.82      378.46     46.06 o 
   9   5   7    15599.40    15315.75    501.91 o 
  11   5   7    19804.74    19838.84    408.63 o 
  13   5   7     5504.34     6010.34    258.90 o 
  15   5   7       41.53       -5.81     44.18 o 
 -28   6   7       32.29        8.59     60.34 o 
 -26   6   7     1135.51     1066.77     95.64 o 
 -24   6   7     1244.50     1145.01     89.02 o 
 -22   6   7     1924.79     1704.10    140.44 o 
 -20   6   7        9.83       -5.01     36.70 o 
 -18   6   7     3005.96     2873.23    135.53 o 
 -16   6   7    13439.94    13102.75    273.62 o 
 -14   6   7     9054.17     8726.59    200.16 o 
 -12   6   7      565.76      534.67     48.22 o 
 -10   6   7      279.00      298.29     32.56 o 
  -8   6   7     5980.06     5998.40    234.11 o 
  -6   6   7     6630.66     6389.11    150.56 o 
  -4   6   7     1207.60     1331.04     72.02 o 
  -2   6   7     2088.81     1936.23     81.42 o 
   0   6   7    12419.66    12473.53    258.02 o 
   2   6   7    12522.04    12628.58    266.55 o 
   4   6   7     2946.55     2722.31    202.13 o 
   6   6   7       89.84       68.32     34.90 o 
   8   6   7     1633.63     1547.18     96.01 o 
  10   6   7     3857.32     3910.63    151.13 o 
  12   6   7     1989.23     2157.98    122.90 o 
  14   6   7      314.56      343.22     65.49 o 
 -25   7   7      338.43      294.39     60.64 o 
 -23   7   7      614.60      597.93     78.70 o 
 -21   7   7      232.12      208.06     50.25 o 
 -19   7   7        6.51       31.99     37.53 o 
 -17   7   7      165.89      132.04     45.60 o 
 -15   7   7      508.65      479.32     54.26 o 
 -13   7   7     1459.85     1374.26     98.81 o 
 -11   7   7      293.03      371.82     62.37 o 
  -9   7   7     1265.72     1213.38     63.42 o 
  -7   7   7     3536.33     3539.45    110.23 o 
  -5   7   7     3587.77     3423.31    110.21 o 
  -3   7   7      360.64      426.32     48.02 o 
  -1   7   7      321.87      289.39     37.50 o 
   1   7   7     1467.15     1489.85    101.37 o 
   3   7   7     1526.74     1505.57     86.30 o 
   5   7   7      647.95      514.66     58.92 o 
   7   7   7       10.26      -22.37     37.99 o 
   9   7   7      274.59      135.52     60.65 o 
  11   7   7       69.07       71.54     46.98 o 
  13   7   7      143.18       24.54     55.29 o 
 -24   8   7     3829.49     3747.22    155.19 o 
 -22   8   7     2724.42     2780.70    131.03 o 
 -20   8   7      367.76      333.26     69.89 o 
 -18   8   7     2153.98     2025.51    187.41 o 
 -16   8   7     1846.26     1775.79    119.58 o 
 -14   8   7     1412.87     1488.46    111.69 o 
 -12   8   7      469.30      451.94    105.02 o 
 -10   8   7     1358.62     1257.96     98.81 o 
  -8   8   7    14167.14    14290.25    294.63 o 
  -6   8   7    14857.31    14986.80    295.62 o 
  -4   8   7     4975.23     5058.12    146.59 o 
  -2   8   7      571.21      590.75     58.14 o 
   0   8   7    19971.87    19473.30    374.39 o 
   2   8   7    22000.75    21475.04    479.45 o 
   4   8   7    11888.51    11867.17    275.34 o 
   6   8   7       22.57       60.07     50.46 o 
   8   8   7     1654.13     1561.18    131.60 o 
  10   8   7     2809.37     2996.66    176.13 o 
  12   8   7     1919.57     1650.16    147.04 o 
 -23   9   7     2743.62     2757.19    173.77 o 
 -21   9   7      457.96      360.28    103.86 o 
 -19   9   7        6.92      -40.52     98.35 o 
 -17   9   7       62.33       67.88     78.91 o 
 -15   9   7      934.40      945.16    147.95 o 
 -13   9   7     1751.86     1854.93    185.67 o 
 -11   9   7       73.56      101.37     50.39 o 
  -9   9   7     9012.63     9097.38    283.29 o 
  -7   9   7     8525.93     9192.09    459.24 o 
  -5   9   7     4112.77     4107.72    135.29 o 
  -3   9   7      346.68      285.53     47.96 o 
  -1   9   7      497.17      453.83     68.63 o 
   1   9   7     5598.49     5322.44    165.99 o 
   3   9   7    10229.47     9128.35    249.60 o 
   5   9   7     1350.62     1205.47    118.43 o 
   7   9   7      159.53      137.99     64.26 o 
   9   9   7     1540.82     1605.64    146.13 o 
 -20  10   7       68.06        5.31     77.17 o 
 -18  10   7       99.06      161.64     68.65 o 
 -16  10   7       52.07       72.20     56.58 o 
 -14  10   7        3.24        8.53     90.51 o 
 -12  10   7      637.87      522.77    123.00 o 
 -10  10   7      422.76      536.11    118.36 o 
  -8  10   7      177.10      106.76     73.11 o 
  -6  10   7      304.62      317.76     69.05 o 
  -4  10   7       59.69       90.71     40.13 o 
  -2  10   7     1099.00      994.22     79.40 o 
   0  10   7      414.77      427.52    107.60 o 
   2  10   7      170.31      158.25     47.82 o 
   4  10   7      144.40       70.78     59.07 o 
   6  10   7       37.66       48.01     61.79 o 
   8  10   7        9.25       43.79     61.13 o 
 -17  11   7     1424.37     1175.66    193.50 o 
 -15  11   7     2524.02     2973.48    175.97 o 
 -13  11   7     2839.56     2967.32    346.39 o 
 -11  11   7       25.52      103.44     59.87 o 
  -9  11   7     1494.67     1515.51    190.31 o 
  -7  11   7     3289.67     3365.22    251.81 o 
  -5  11   7     2214.18     2127.87    140.14 o 
  -3  11   7      904.61      784.77     98.79 o 
  -1  11   7      329.97      225.69     53.51 o 
   1  11   7     2656.01     2595.27    134.98 o 
   3  11   7     2005.53     1806.59    128.78 o 
 -10  12   7      523.93      380.04    120.10 o 
  -8  12   7     1061.35     1079.77    172.90 o 
  -6  12   7     1417.92     1425.00    190.31 o 
  -4  12   7     1634.13     1501.47    130.46 o 
  -2  12   7       25.72       38.08     57.63 o 
 -30   0   8     2457.51     2509.41    246.01 o 
 -28   0   8      532.62      463.01    118.94 o 
 -26   0   8     4774.00     4741.48    295.33 o 
 -24   0   8     9183.28     8637.59    400.35 o 
 -22   0   8    15658.86    15601.86    571.51 o 
 -20   0   8      615.39      670.14    109.66 o 
 -18   0   8    37069.60    37598.26    795.18 o 
 -16   0   8   203299.33   204002.17   5735.09 o 
 -14   0   8    91251.05    92763.86   1670.68 o 
 -12   0   8    15649.37    15603.97    330.20 o 
 -10   0   8        9.48       55.92     21.64 o 
  -8   0   8    70939.83    69242.05   1615.88 o 
  -6   0   8    81120.82    79502.77   2009.85 o 
  -4   0   8      202.70      294.17     54.54 o 
  -2   0   8        6.04        4.64     33.07 o 
   0   0   8    19163.54    17095.58    368.03 o 
   2   0   8    19841.85    17978.65    317.54 o 
   4   0   8    45574.76    46499.94    730.71 o 
   6   0   8     1414.83     1445.87     71.49 o 
   8   0   8     2017.09     2038.82     88.36 o 
  10   0   8    12523.94    12987.08    274.88 o 
  12   0   8     3016.65     3091.78    153.80 o 
  14   0   8     1672.96     1813.74    176.38 o 
  16   0   8      305.31      308.09     97.48 o 
 -31   1   8     1131.16      995.22    174.06 o 
 -29   1   8      166.57      236.40     71.77 o 
 -27   1   8       23.96        9.09     49.62 o 
 -25   1   8     2825.38     2796.05    196.69 o 
 -23   1   8     4198.22     4234.15    181.34 o 
 -21   1   8     2359.75     2479.40    163.91 o 
 -19   1   8     1893.43     1832.98    100.40 o 
 -17   1   8     9731.87    10276.06    253.97 o 
 -15   1   8    21834.45    21752.08    320.83 o 
 -13   1   8    21369.89    22905.71    324.00 o 
 -11   1   8     2277.40     2323.27     61.43 o 
  -9   1   8    10451.65    10575.66    170.23 o 
  -7   1   8     9495.25     9357.36    251.42 o 
  -5   1   8    27923.88    27891.31    546.67 o 
  -3   1   8    11935.70    12174.08    274.75 o 
  -1   1   8       68.80       67.42     23.63 o 
   1   1   8     5763.84     5194.20    132.26 o 
   3   1   8    20686.11    20441.38    279.16 o 
   5   1   8    12945.17    13692.02    188.39 o 
   7   1   8      248.92      266.59     28.43 o 
   9   1   8     3281.35     3333.07    140.21 o 
  11   1   8     3697.88     3601.27    100.37 o 
  13   1   8     3357.83     3455.44    134.62 o 
  15   1   8        6.82        9.86     70.79 o 
  17   1   8      663.19      530.89    128.81 o 
 -30   2   8      279.34      344.73     86.08 o 
 -28   2   8        9.73      -19.21     45.22 o 
 -26   2   8     1503.37     1190.04    115.25 o 
 -24   2   8        2.60       40.23     56.28 o 
 -22   2   8     1598.94     1799.70    120.18 o 
 -20   2   8      109.05       86.03     73.75 o 
 -18   2   8      290.39      266.64     35.81 o 
 -16   2   8     3598.47     3550.72    170.44 o 
 -14   2   8    17781.27    19390.04    282.37 o 
 -12   2   8      277.58      290.96     25.07 o 
 -10   2   8     1149.88     1337.28     46.67 o 
  -8   2   8     4322.00     4887.99    166.23 o 
  -6   2   8     5376.50     5145.75    114.12 o 
  -4   2   8     6340.33     6525.50    144.45 o 
  -2   2   8      129.69      110.98     24.92 o 
   0   2   8     2474.94     2683.67     90.07 o 
   2   2   8     4556.36     4317.36     99.99 o 
   4   2   8    13134.92    13647.04    206.99 o 
   6   2   8      156.71      165.10     33.57 o 
   8   2   8      863.85      861.09     49.94 o 
  10   2   8      301.28      271.03     41.90 o 
  12   2   8       57.54       50.33     40.23 o 
  14   2   8      925.65     1072.47    134.65 o 
  16   2   8       12.95       55.12     86.45 o 
 -31   3   8     2310.99     2690.46    184.01 o 
 -29   3   8      703.34      810.97     87.69 o 
 -27   3   8      658.16      544.60     89.30 o 
 -25   3   8    13768.08    13909.15    761.82 o 
 -23   3   8    30430.34    31073.55    948.64 o 
 -21   3   8     2806.36     2792.00    104.61 o 
 -19   3   8       22.94       10.04     23.20 o 
 -17   3   8     6272.94     6693.64    161.92 o 
 -15   3   8    16896.57    16244.88    301.32 o 
 -13   3   8    50130.79    52737.66    696.25 o 
 -11   3   8      731.68      844.17     42.62 o 
  -9   3   8    36073.17    36617.33    565.45 o 
  -7   3   8    88365.09    93081.23   1177.06 o 
  -5   3   8    57662.74    58505.51    758.67 o 
  -3   3   8     8651.78     8742.77    149.04 o 
  -1   3   8      359.49      381.36     39.92 o 
   1   3   8    33409.51    33295.76    546.11 o 
   3   3   8    24409.56    24897.19    367.67 o 
   5   3   8     3988.72     4184.30    200.07 o 
   7   3   8      170.39      180.49     39.71 o 
   9   3   8     2774.62     2882.69    101.08 o 
  11   3   8     7003.68     7085.53    201.03 o 
  13   3   8     7933.98     8242.26    235.45 o 
  15   3   8      293.11      264.60     61.98 o 
 -30   4   8      849.90      931.49     96.40 o 
 -28   4   8       24.11      -18.25     45.65 o 
 -26   4   8     3499.67     3500.83    180.54 o 
 -24   4   8    17494.65    16458.73    693.93 o 
 -22   4   8     5828.86     5777.75    166.70 o 
 -20   4   8     3665.22     3800.16    124.89 o 
 -18   4   8      902.24      925.79     65.83 o 
 -16   4   8     6245.86     6122.78    155.19 o 
 -14   4   8    22164.70    21165.08    396.63 o 
 -12   4   8    11316.54    11205.00    204.51 o 
 -10   4   8     6273.95     6942.92    130.39 o 
  -8   4   8    56494.93    61074.11    790.56 o 
  -6   4   8    18219.16    19032.45    276.77 o 
  -4   4   8    16945.71    17942.58    319.33 o 
  -2   4   8      533.38      567.53     47.84 o 
   0   4   8     6065.32     5794.84    218.74 o 
   2   4   8    23298.67    22577.29    459.40 o 
   4   4   8     4425.87     4567.42    138.58 o 
   6   4   8     1741.08     1975.38     82.49 o 
   8   4   8      768.17      857.67     63.94 o 
  10   4   8     2551.06     2713.72    122.30 o 
  12   4   8     4448.45     4665.26    220.23 o 
  14   4   8     1891.81     2264.44    126.12 o 
  16   4   8       89.78       71.17     52.30 o 
 -29   5   8       20.65        4.44     49.35 o 
 -27   5   8       37.21      -49.01     40.08 o 
 -25   5   8       14.12      -15.56     52.21 o 
 -23   5   8     1695.71     1646.73     95.54 o 
 -21   5   8      479.27      449.20     58.53 o 
 -19   5   8      109.28      100.87     37.26 o 
 -17   5   8       49.36       91.00     32.65 o 
 -15   5   8       54.94      141.47     38.18 o 
 -13   5   8     2387.84     2599.16     91.55 o 
 -11   5   8        9.31        3.49     16.24 o 
  -9   5   8      377.57      395.10     29.02 o 
  -7   5   8      722.05      908.39     72.67 o 
  -5   5   8     1578.49     1691.46     73.31 o 
  -3   5   8     2593.00     2551.98     93.45 o 
  -1   5   8       87.66       94.28     28.98 o 
   1   5   8      511.81      460.45     88.43 o 
   3   5   8      406.48      490.52     83.48 o 
   5   5   8       64.79      138.95     49.30 o 
   7   5   8      360.57      374.76     47.94 o 
   9   5   8      341.30      196.54     65.61 o 
  11   5   8        8.67      -18.80     43.02 o 
  13   5   8       25.19      -10.44     43.63 o 
  15   5   8       88.53       80.74     53.51 o 
 -28   6   8       14.78       29.85     47.27 o 
 -26   6   8      788.31      691.11     80.42 o 
 -24   6   8     8085.01     8198.61    222.33 o 
 -22   6   8     1468.07     1488.92     92.14 o 
 -20   6   8     2288.55     2213.71    104.98 o 
 -18   6   8      695.26      654.26     62.17 o 
 -16   6   8    12046.70    12184.25    259.70 o 
 -14   6   8    14100.27    14609.60    291.23 o 
 -12   6   8     5849.97     5657.78    121.95 o 
 -10   6   8      984.45     1020.95     57.66 o 
  -8   6   8    11304.03    11351.11    229.09 o 
  -6   6   8    20868.27    20126.87    360.47 o 
  -4   6   8     4654.02     4537.10    278.21 o 
  -2   6   8     1768.62     1525.67     83.90 o 
   0   6   8      435.37      461.96     53.82 o 
   2   6   8    30765.18    30449.62    529.65 o 
   4   6   8     3327.76     3234.30    122.44 o 
   6   6   8      268.06      217.83     46.76 o 
   8   6   8     1391.19     1575.41    125.12 o 
  10   6   8     2097.89     2103.44    118.39 o 
  12   6   8     5036.18     5019.11    183.33 o 
  14   6   8      358.48      325.51     69.12 o 
 -27   7   8      237.05      156.41     72.41 o 
 -25   7   8     4091.40     4152.01    159.82 o 
 -23   7   8     5151.35     5092.92    169.40 o 
 -21   7   8     1734.69     1869.28    200.66 o 
 -19   7   8     3295.32     3200.14    174.57 o 
 -17   7   8    10236.82    10004.08    234.39 o 
 -15   7   8    20731.98    21301.00    497.87 o 
 -13   7   8     8718.84     8933.54    345.52 o 
 -11   7   8       71.57       80.99     31.61 o 
  -9   7   8     2983.56     3116.74    113.34 o 
  -7   7   8    25018.15    24328.04    426.16 o 
  -5   7   8     6450.20     6276.78    164.97 o 
  -3   7   8       59.21       86.71     33.84 o 
  -1   7   8    14141.67    13635.12    324.62 o 
   1   7   8     1304.33     1577.75     88.90 o 
   3   7   8    14555.96    13964.44    301.14 o 
   5   7   8     1421.88     1324.51    130.77 o 
   7   7   8      269.44      258.43     65.76 o 
   9   7   8     2909.97     2874.79    166.95 o 
  11   7   8     3343.20     3426.28    188.70 o 
  13   7   8     1957.65     1850.92    214.97 o 
 -24   8   8      500.98      550.29     95.65 o 
 -22   8   8      145.64      159.17     60.84 o 
 -20   8   8      418.97      242.89     65.63 o 
 -18   8   8      135.37      122.49     56.75 o 
 -16   8   8      764.35      704.19     86.93 o 
 -14   8   8     4067.42     4332.50    227.15 o 
 -12   8   8      547.17      550.27     78.10 o 
 -10   8   8      117.46      100.24     29.62 o 
  -8   8   8     2544.95     2469.89     84.83 o 
  -6   8   8      666.34      733.29     59.96 o 
  -4   8   8      641.77      721.39     54.77 o 
  -2   8   8     1148.68     1147.38     88.27 o 
   0   8   8      147.36      156.91     41.56 o 
   2   8   8     3033.49     2997.18    139.54 o 
   4   8   8      267.68      310.43     54.08 o 
   6   8   8       15.77        0.65     44.09 o 
   8   8   8      435.61      393.68     94.86 o 
  10   8   8       44.96      -20.96     53.51 o 
 -23   9   8      468.42      569.38     96.81 o 
 -21   9   8      798.24      854.95    110.14 o 
 -19   9   8       63.64      143.31     87.03 o 
 -17   9   8     3574.92     3467.92    247.75 o 
 -15   9   8     9978.65     9619.97    301.66 o 
 -13   9   8      993.78      974.86    100.49 o 
 -11   9   8      298.87      392.70     70.57 o 
  -9   9   8        2.13      -36.83     53.67 o 
  -7   9   8     3324.16     3457.45    124.24 o 
  -5   9   8     1482.96     1456.88     85.93 o 
  -3   9   8      293.65      210.17     41.43 o 
  -1   9   8       91.37       60.43     39.55 o 
   1   9   8      539.93      706.23     72.40 o 
   3   9   8     2619.35     2493.63    121.67 o 
   5   9   8      396.80      485.86    158.11 o 
   7   9   8       46.89       19.74     58.69 o 
   9   9   8      709.67      674.28    128.23 o 
 -20  10   8      334.52      361.89    176.67 o 
 -18  10   8     2103.47     2053.19    151.96 o 
 -16  10   8     6390.86     6313.85    351.61 o 
 -14  10   8     9152.18     9330.95    438.64 o 
 -12  10   8      886.92      854.07    143.31 o 
 -10  10   8      476.18      446.01     78.57 o 
  -8  10   8     6896.90     7289.77    367.27 o 
  -6  10   8     6134.38     6173.77    224.95 o 
  -4  10   8     3456.03     3824.42    140.20 o 
  -2  10   8      261.62      224.56     45.49 o 
   0  10   8     1342.53     1578.26    102.88 o 
   2  10   8     5564.72     5825.12    192.10 o 
   4  10   8     4904.35     4662.51    687.55 o 
   6  10   8      218.96      223.63     75.78 o 
 -17  11   8      970.07      570.02     98.83 o 
 -15  11   8     1257.46     1406.46    133.34 o 
 -13  11   8     3078.05     3629.30    188.93 o 
 -11  11   8       55.16        7.54     74.27 o 
  -9  11   8      763.39      778.64    147.37 o 
  -7  11   8     2958.87     3398.29    255.87 o 
  -5  11   8     2767.78     2886.33    157.78 o 
  -3  11   8      642.56      808.85     71.85 o 
  -1  11   8       74.09      123.32     52.33 o 
   1  11   8     1141.56     1135.34     99.46 o 
   3  11   8      907.67      941.18    121.23 o 
  -8  12   8      624.46      561.06    140.99 o 
  -6  12   8     1013.57     1120.97    174.64 o 
 -31   1   9     3013.88     2699.33    179.65 o 
 -29   1   9     2034.70     1983.66    151.13 o 
 -27   1   9      880.36      868.78    106.65 o 
 -25   1   9     2502.11     2579.68    147.90 o 
 -23   1   9     3542.74     3704.75    170.40 o 
 -21   1   9     1221.58     1077.58     93.63 o 
 -19   1   9     1286.89     1291.78     63.70 o 
 -17   1   9    12992.10    12599.79    199.93 o 
 -15   1   9    24441.44    23567.70    372.34 o 
 -13   1   9    34388.29    34477.75    471.68 o 
 -11   1   9    13830.96    15073.27    231.63 o 
  -9   1   9    16184.95    16545.94    250.20 o 
  -7   1   9    29910.60    30072.78    480.24 o 
  -5   1   9    67805.21    64614.56   1670.43 o 
  -3   1   9    25105.17    27060.81    445.82 o 
  -1   1   9      183.23      181.61     37.06 o 
   1   1   9    10213.91    10274.46    216.96 o 
   3   1   9    21566.67    20725.41    288.13 o 
   5   1   9     6958.57     7033.40    135.27 o 
   7   1   9        3.94       29.67     20.66 o 
   9   1   9     4146.82     3974.09    104.77 o 
  11   1   9     5261.59     5771.85    177.65 o 
  13   1   9     4236.08     4505.88    201.38 o 
  15   1   9     2369.37     2384.67    218.16 o 
 -32   2   9     3458.55     3522.52    203.04 o 
 -30   2   9     2027.54     2147.56    161.43 o 
 -28   2   9      783.37      569.61    120.97 o 
 -26   2   9     4948.47     4674.22    204.10 o 
 -24   2   9    15412.71    15606.50    417.65 o 
 -22   2   9    20436.83    20015.15    485.52 o 
 -20   2   9     2339.52     2332.71     89.57 o 
 -18   2   9       75.74       33.81     22.59 o 
 -16   2   9    23395.58    22687.46    490.43 o 
 -14   2   9    70258.53    71312.51   1006.55 o 
 -12   2   9    37333.15    38930.32    583.96 o 
 -10   2   9     5144.24     5453.01    109.75 o 
  -8   2   9    44963.02    44111.95    676.27 o 
  -6   2   9    95630.83    94570.00   2125.83 o 
  -4   2   9    32349.69    30467.26    625.35 o 
  -2   2   9     2267.92     2070.95     78.57 o 
   0   2   9     8243.45     7747.57    193.37 o 
   2   2   9    37222.57    37495.87    612.96 o 
   4   2   9    25386.68    25647.25    347.44 o 
   6   2   9     2345.44     2387.21     74.82 o 
   8   2   9     1216.52     1267.99     71.45 o 
  10   2   9     4381.59     4237.83    128.34 o 
  12   2   9     8992.10     9186.77    240.29 o 
  14   2   9     1403.34     1544.66    133.41 o 
  16   2   9       48.07       42.94     85.29 o 
 -31   3   9       62.89       93.54     68.09 o 
 -29   3   9      106.73       90.52     62.90 o 
 -27   3   9      367.82      330.17     91.67 o 
 -25   3   9      975.43      820.17    115.17 o 
 -23   3   9     2451.18     2329.25    137.63 o 
 -21   3   9       72.35       64.98     32.54 o 
 -19   3   9      444.99      452.05     47.46 o 
 -17   3   9      578.40      606.43     50.62 o 
 -15   3   9      345.52      440.21     31.83 o 
 -13   3   9     1630.13     1714.33     57.15 o 
 -11   3   9     1184.34     1376.14     72.69 o 
  -9   3   9     1332.04     1382.29     79.54 o 
  -7   3   9     3417.49     3345.06     78.53 o 
  -5   3   9      652.76      605.03     34.18 o 
  -3   3   9     1256.54     1182.10    149.52 o 
  -1   3   9      926.13     1017.14     61.62 o 
   1   3   9     3310.25     3451.83    114.51 o 
   3   3   9     8348.94     8222.92    198.26 o 
   5   3   9     1327.13     1393.88     69.95 o 
   7   3   9      620.51      626.59     88.43 o 
   9   3   9      276.18      259.42     52.61 o 
  11   3   9      399.74      339.68     97.16 o 
  13   3   9     1077.41     1053.22     91.99 o 
  15   3   9        3.90       44.39     91.38 o 
 -30   4   9      627.15      582.44     80.84 o 
 -28   4   9        4.94       65.17     59.27 o 
 -26   4   9      789.25      749.75     99.38 o 
 -24   4   9     7677.30     7735.16    266.67 o 
 -22   4   9     4670.05     4637.63    145.50 o 
 -20   4   9      107.67      103.27     41.17 o 
 -18   4   9      436.36      344.26     44.91 o 
 -16   4   9     5244.48     4961.24    137.31 o 
 -14   4   9     4064.74     3944.93     94.78 o 
 -12   4   9     8580.09     9627.97    169.39 o 
 -10   4   9     2354.62     2544.28     77.68 o 
  -8   4   9     8128.34     8139.28    143.55 o 
  -6   4   9    12962.08    12501.93    294.74 o 
  -4   4   9     5513.46     5283.29    137.93 o 
  -2   4   9     3481.84     3420.68    110.26 o 
   0   4   9     1241.80     1244.81     71.90 o 
   2   4   9    11201.45    11009.86    242.34 o 
   4   4   9    24165.90    23624.00    433.85 o 
   6   4   9     9290.72     9243.11    197.34 o 
   8   4   9      282.58      292.35     49.41 o 
  10   4   9     2578.60     2747.82    124.56 o 
  12   4   9     1037.45     1392.72    107.95 o 
  14   4   9      417.30      426.49     72.55 o 
 -29   5   9     1210.13     1277.40    117.56 o 
 -27   5   9       15.90       68.46     53.75 o 
 -25   5   9     4708.17     4784.96    208.60 o 
 -23   5   9    13433.84    13226.00    301.30 o 
 -21   5   9    14602.14    14510.78    305.72 o 
 -19   5   9       50.69       31.35     34.33 o 
 -17   5   9     8754.29     8960.72    208.94 o 
 -15   5   9    23858.87    23305.90    415.95 o 
 -13   5   9     7971.39     7381.49    143.30 o 
 -11   5   9     2917.24     2840.24     78.42 o 
  -9   5   9     7234.35     6939.98    159.54 o 
  -7   5   9    27016.68    25722.05    436.41 o 
  -5   5   9    33195.15    32644.68    634.07 o 
  -3   5   9     6333.34     6357.48    162.33 o 
  -1   5   9        7.75       -7.03     36.09 o 
   1   5   9    35645.70    34213.54    579.73 o 
   3   5   9    33637.30    33276.73    574.12 o 
   5   5   9    21441.74    20901.13    403.39 o 
   7   5   9      319.99      345.31     56.49 o 
   9   5   9     1570.52     1626.82    104.06 o 
  11   5   9     3580.57     3836.40    156.52 o 
  13   5   9     2287.61     2357.71    214.22 o 
 -28   6   9      557.37      533.06     78.16 o 
 -26   6   9      284.67      276.85     76.45 o 
 -24   6   9     1500.29     1452.15    101.50 o 
 -22   6   9      658.43      585.09     66.71 o 
 -20   6   9       34.40       56.39     38.40 o 
 -18   6   9      696.74      753.29     64.37 o 
 -16   6   9     4011.16     4009.68    127.91 o 
 -14   6   9     7455.46     7526.13    182.39 o 
 -12   6   9     1660.95     1543.19     74.54 o 
 -10   6   9     1574.55     1534.59     71.15 o 
  -8   6   9     4749.41     4913.06    135.29 o 
  -6   6   9     5997.01     6141.88    157.78 o 
  -4   6   9      363.01      400.32     48.48 o 
  -2   6   9       83.95       64.42     30.68 o 
   0   6   9      532.76      464.08     56.45 o 
   2   6   9     4570.52     4512.29    146.51 o 
   4   6   9     6483.40     6403.69    308.41 o 
   6   6   9      169.76      231.33     49.34 o 
   8   6   9      248.02      160.49     83.84 o 
  10   6   9      771.35      957.73    114.10 o 
  12   6   9      683.20      769.00    129.70 o 
 -27   7   9       50.50      -23.93     60.38 o 
 -25   7   9      502.55      513.04     71.54 o 
 -23   7   9      386.09      333.09     59.69 o 
 -21   7   9      685.56      713.84    106.44 o 
 -19   7   9     1039.48      983.76     76.58 o 
 -17   7   9      248.62      307.83     82.97 o 
 -15   7   9      969.45     1015.07     94.97 o 
 -13   7   9     1370.36     1330.34    102.96 o 
 -11   7   9      198.56      189.74     31.84 o 
  -9   7   9       54.20       61.71     38.11 o 
  -7   7   9     2872.25     2841.94    105.62 o 
  -5   7   9      941.02     1047.40     70.42 o 
  -3   7   9      597.77      565.59     58.69 o 
  -1   7   9       50.88      -17.97     30.10 o 
   1   7   9     1351.12     1229.27     83.39 o 
   3   7   9      119.70      126.90     41.33 o 
   5   7   9      293.01      235.13     50.96 o 
   7   7   9       16.59       46.00     60.92 o 
   9   7   9       47.77       89.26     59.97 o 
  11   7   9      193.49      185.95     69.72 o 
 -26   8   9     1179.75     1265.64    158.18 o 
 -24   8   9     1788.45     1909.47    193.79 o 
 -22   8   9      227.02      278.57     72.22 o 
 -20   8   9       89.01      130.44     57.42 o 
 -18   8   9       93.44       79.56     58.31 o 
 -16   8   9     4124.52     4062.66    179.69 o 
 -14   8   9     8572.50     8961.63    311.28 o 
 -12   8   9     3989.02     3940.20    174.78 o 
 -10   8   9      800.02      800.07     62.26 o 
  -8   8   9     9904.46     9322.79    218.76 o 
  -6   8   9    12859.69    12236.81    307.53 o 
  -4   8   9     7232.91     6995.88    189.64 o 
  -2   8   9       86.79      155.65     42.45 o 
   0   8   9       34.11       47.20     36.88 o 
   2   8   9     7064.48     7211.69    204.62 o 
   4   8   9     3497.22     3618.32    142.20 o 
   6   8   9      270.17      202.47     68.10 o 
   8   8   9      738.96      542.94     95.37 o 
  10   8   9     2221.81     2006.91    160.55 o 
 -23   9   9     2108.59     1866.00    172.90 o 
 -21   9   9     2318.98     2341.73    222.22 o 
 -19   9   9       29.19      -96.61     64.40 o 
 -17   9   9     1317.09     1517.92    124.11 o 
 -15   9   9     6572.33     6819.75    249.23 o 
 -13   9   9     5411.22     5417.31    218.04 o 
 -11   9   9     1125.13     1240.64    111.16 o 
  -9   9   9     2853.09     2967.09    218.16 o 
  -7   9   9     6515.55     6710.40    190.98 o 
  -5   9   9    10743.56    10149.55    277.77 o 
  -3   9   9     5868.26     5124.46    213.08 o 
  -1   9   9      220.62      274.09     54.05 o 
   1   9   9     5163.57     4903.19    249.07 o 
   3   9   9     2304.32     2421.82    143.86 o 
   5   9   9      780.03      875.75    153.47 o 
   7   9   9       98.06       72.91     64.57 o 
 -20  10   9       17.36      -92.25     64.98 o 
 -18  10   9      149.95       68.46     80.07 o 
 -16  10   9        3.07        0.58     70.21 o 
 -14  10   9      125.57      -10.44     70.79 o 
 -12  10   9      559.71      536.43     85.83 o 
 -10  10   9      527.54      510.96     85.11 o 
  -8  10   9       92.75       97.42     52.03 o 
  -6  10   9       36.19       35.11     39.83 o 
  -4  10   9       22.80       42.72     41.10 o 
  -2  10   9       16.43       57.20     43.65 o 
   0  10   9       41.14      -14.58     38.92 o 
   2  10   9       70.30       41.64     44.55 o 
   4  10   9       21.48      -19.29     53.94 o 
 -17  11   9      975.70     1137.88    127.33 o 
 -15  11   9     1963.43     1866.54    211.78 o 
 -13  11   9     2676.47     2374.22    232.66 o 
 -11  11   9      457.89      805.91    150.85 o 
  -9  11   9      664.58      524.51    127.65 o 
  -7  11   9     2147.24     2113.41    148.31 o 
  -5  11   9     2519.25     2338.23    157.47 o 
  -3  11   9     1523.95     1500.83    121.81 o 
  -1  11   9        4.86      -23.88     42.61 o 
   1  11   9      876.62      815.38    116.33 o 
 -32   0  10     4578.67     4778.03    330.72 o 
 -30   0  10     4664.54     4533.76    312.15 o 
 -28   0  10      328.46      408.47    113.14 o 
 -26   0  10      830.47      903.39    142.15 o 
 -24   0  10    31125.11    29747.97    956.19 o 
 -22   0  10    82357.68    79708.16   2196.68 o 
 -20   0  10    10508.34     9988.32    404.99 o 
 -18   0  10      917.43      854.09     59.00 o 
 -16   0  10     5723.82     5277.88    234.70 o 
 -14   0  10    50832.08    49201.81   1293.87 o 
 -12   0  10    35576.55    35522.23    954.45 o 
 -10   0  10     1871.32     1897.72     85.93 o 
  -8   0  10    14085.11    14046.32    449.08 o 
  -6   0  10    20873.71    19325.65    587.75 o 
  -4   0  10    17705.36    16061.39    519.29 o 
  -2   0  10     3571.75     3293.27    187.99 o 
   0   0  10     3673.75     3326.93    197.85 o 
   2   0  10    22998.15    23404.16    506.67 o 
   4   0  10    37828.78    37923.27    627.32 o 
   6   0  10     3248.69     3394.90    119.05 o 
   8   0  10     1829.29     1931.37     95.51 o 
  10   0  10     2771.80     2759.05    148.73 o 
  12   0  10     1419.58     1834.50    133.49 o 
 -31   1  10     1142.05      898.62    120.20 o 
 -29   1  10      916.82     1026.81    162.46 o 
 -27   1  10       27.81       46.43     49.05 o 
 -25   1  10     6526.78     6014.79    230.16 o 
 -23   1  10    19915.30    19283.71    478.57 o 
 -21   1  10     3554.57     3714.95    162.67 o 
 -19   1  10      137.53      123.12     28.97 o 
 -17   1  10     5088.77     5330.92    109.76 o 
 -15   1  10     6555.55     6658.75    128.73 o 
 -13   1  10    10363.86    10450.38    178.28 o 
 -11   1  10     2949.43     2845.96     74.98 o 
  -9   1  10     5755.10     6157.61    142.32 o 
  -7   1  10    12626.49    12650.14    297.24 o 
  -5   1  10     1010.56      770.88     64.59 o 
  -3   1  10     1594.18     1356.33    181.61 o 
  -1   1  10       81.06       48.56     24.54 o 
   1   1  10    11991.49    12187.21    253.60 o 
   3   1  10     9112.30     9244.03    321.08 o 
   5   1  10     8938.05     9015.59    197.77 o 
   7   1  10      249.54      294.54     37.65 o 
   9   1  10      779.21      827.64     56.15 o 
  11   1  10     1447.59     1405.24     98.88 o 
  13   1  10      123.43       79.86     64.99 o 
 -32   2  10      797.84      625.33    118.65 o 
 -30   2  10      397.11      331.84    107.63 o 
 -28   2  10       34.40       81.91     56.73 o 
 -26   2  10     1043.91      926.15    106.18 o 
 -24   2  10       37.61        8.44     44.42 o 
 -22   2  10     8515.79     7891.45    256.62 o 
 -20   2  10       10.79       14.16     23.37 o 
 -18   2  10      996.26      951.05     72.91 o 
 -16   2  10     3667.75     3586.90     86.75 o 
 -14   2  10     1120.27      998.73     76.96 o 
 -12   2  10     3742.23     3920.32     91.82 o 
 -10   2  10      155.88      105.76     23.10 o 
  -8   2  10     6302.44     6283.49    298.86 o 
  -6   2  10     9862.66     9982.22    198.63 o 
  -4   2  10     1403.98     1425.13    150.81 o 
  -2   2  10     1457.04     1307.08     87.15 o 
   0   2  10      956.58      945.15    102.29 o 
   2   2  10      422.42      510.59     53.73 o 
   4   2  10      495.12      568.08     59.22 o 
   6   2  10       51.70       26.75     27.60 o 
   8   2  10      154.08      137.03     38.09 o 
  10   2  10      825.43      929.09     70.95 o 
  12   2  10      349.16      217.49     57.07 o 
  14   2  10      687.93      721.81    107.19 o 
 -31   3  10     4324.70     4356.27    223.13 o 
 -29   3  10     1547.49     1386.14    129.45 o 
 -27   3  10      184.76      176.80     64.57 o 
 -25   3  10     4999.88     4582.38    196.72 o 
 -23   3  10    19024.72    18577.28    467.57 o 
 -21   3  10     4708.40     4650.92    139.27 o 
 -19   3  10      501.85      488.26     50.12 o 
 -17   3  10     6941.88     6946.81    194.87 o 
 -15   3  10    52283.87    52118.42    816.36 o 
 -13   3  10    77142.54    80098.05   1040.97 o 
 -11   3  10     3461.22     3444.83    172.83 o 
  -9   3  10     8735.54     8768.84    320.12 o 
  -7   3  10    26003.68    25833.70    369.29 o 
  -5   3  10    37861.71    37225.93    511.69 o 
  -3   3  10    16357.22    16117.85    305.94 o 
  -1   3  10       50.98       38.51     25.97 o 
   1   3  10     7735.76     7835.20    338.07 o 
   3   3  10    11870.19    11889.89    276.71 o 
   5   3  10     3282.77     3396.93    207.92 o 
   7   3  10      146.09      235.70     42.34 o 
   9   3  10     2740.38     2911.01    111.22 o 
  11   3  10     4848.22     4997.89    175.72 o 
  13   3  10     2845.63     2957.53    142.30 o 
 -30   4  10     3014.68     3073.24    184.41 o 
 -28   4  10      503.07      483.59     90.57 o 
 -26   4  10       10.33       49.92     54.45 o 
 -24   4  10    14941.78    14880.98    407.29 o 
 -22   4  10     4683.87     4852.92    160.29 o 
 -20   4  10     4079.32     4131.12    132.33 o 
 -18   4  10     1079.86      964.74     64.34 o 
 -16   4  10    12709.50    13589.18    272.36 o 
 -14   4  10    43350.98    46141.56    709.15 o 
 -12   4  10    36477.55    37723.04    524.44 o 
 -10   4  10       99.82      138.59     26.06 o 
  -8   4  10     6268.49     6170.01    149.98 o 
  -6   4  10    22351.05    21753.40    382.93 o 
  -4   4  10    13389.36    13103.16    325.75 o 
  -2   4  10     2427.64     2373.25     94.45 o 
   0   4  10     3790.23     3557.99    121.57 o 
   2   4  10     1164.85     1023.66     74.67 o 
   4   4  10      407.07      429.86     61.80 o 
   6   4  10     1298.69     1215.84     86.27 o 
   8   4  10      435.98      417.18     55.01 o 
  10   4  10     1911.86     2223.59    133.01 o 
  12   4  10     2979.47     2966.41    141.87 o 
 -29   5  10       65.38        0.92     60.93 o 
 -27   5  10        4.97       -1.43     50.22 o 
 -25   5  10      118.79       43.88    140.12 o 
 -23   5  10      129.15       77.47     41.33 o 
 -21   5  10        6.91       14.46     34.68 o 
 -19   5  10       34.69       46.81     31.14 o 
 -17   5  10      259.04      261.79     40.91 o 
 -15   5  10       47.90      132.22     34.62 o 
 -13   5  10     4202.90     4239.20    102.15 o 
 -11   5  10     1067.12     1071.93    110.82 o 
  -9   5  10      110.74      118.83     29.73 o 
  -7   5  10      316.92      307.26     41.16 o 
  -5   5  10       91.03       78.70     31.12 o 
  -3   5  10        0.98       75.00     69.78 o 
  -1   5  10      550.61      524.73    130.38 o 
   1   5  10     3152.39     3090.92    119.76 o 
   3   5  10      339.18      283.04     50.05 o 
   5   5  10      304.48      313.70     55.26 o 
   7   5  10        0.02        1.18     37.20 o 
   9   5  10        0.64       -6.30     51.63 o 
  11   5  10       50.52       13.26     52.70 o 
 -28   6  10      462.34      428.70     93.44 o 
 -26   6  10      673.51      809.64    217.87 o 
 -24   6  10     7809.17     7597.77    212.53 o 
 -22   6  10     8702.35     9125.58    232.48 o 
 -20   6  10       99.95       36.87     36.94 o 
 -18   6  10      813.62      832.63     66.76 o 
 -16   6  10     7160.63     7244.11    447.92 o 
 -14   6  10    13747.73    14867.67    381.09 o 
 -12   6  10    12078.63    12572.71    588.91 o 
 -10   6  10      159.31      146.61     34.17 o 
  -8   6  10     2295.20     2389.36    115.44 o 
  -6   6  10    13169.98    12882.18    267.34 o 
  -4   6  10    11323.28    11239.92    351.31 o 
  -2   6  10      385.01      387.58     53.23 o 
   0   6  10      603.03      637.82     64.92 o 
   2   6  10     1608.18     1590.27     96.12 o 
   4   6  10     4299.73     4353.70    153.45 o 
   6   6  10     1013.02     1085.04    116.23 o 
   8   6  10        9.94      -25.67     50.05 o 
  10   6  10     1885.76     2013.07    153.76 o 
 -27   7  10        0.42        9.37     61.87 o 
 -25   7  10     3144.87     3285.42    141.72 o 
 -23   7  10     6694.73     6829.11    201.50 o 
 -21   7  10    10787.84    10250.16    412.53 o 
 -19   7  10     3992.58     4272.72    399.18 o 
 -17   7  10     3007.58     3167.33    154.73 o 
 -15   7  10     8717.89     8878.49    515.81 o 
 -13   7  10    14241.19    14690.88    386.86 o 
 -11   7  10     4228.56     4196.13    126.73 o 
  -9   7  10       90.92       76.18     32.08 o 
  -7   7  10    12800.04    11962.05    258.38 o 
  -5   7  10     3451.82     3939.87    133.69 o 
  -3   7  10     8250.82     7955.68    204.81 o 
  -1   7  10     1450.71     1354.58    149.56 o 
   1   7  10     2095.14     2098.58    154.41 o 
   3   7  10    10502.18    10215.39    255.54 o 
   5   7  10     2690.26     3055.85    149.64 o 
   7   7  10        1.36       28.87     52.35 o 
   9   7  10      765.66      929.62    127.36 o 
 -26   8  10      228.72      125.91     95.73 o 
 -24   8  10      929.02     1080.99    114.66 o 
 -22   8  10     3571.98     3136.01    170.87 o 
 -20   8  10        0.48       26.68     50.57 o 
 -18   8  10       15.03       15.57     44.75 o 
 -16   8  10      253.64      213.87     63.24 o 
 -14   8  10     1281.70     1358.95    111.38 o 
 -12   8  10     1177.21     1198.64    105.61 o 
 -10   8  10        3.98       36.71     31.09 o 
  -8   8  10      780.04      730.42     64.67 o 
  -6   8  10      583.79      663.13     66.00 o 
  -4   8  10      298.57      314.64     53.93 o 
  -2   8  10      237.77      238.49     61.12 o 
   0   8  10      353.26      351.56     57.70 o 
   2   8  10       44.66       57.11     44.80 o 
   4   8  10      442.20      358.71     61.85 o 
   6   8  10        3.86        4.63     52.28 o 
   8   8  10       19.22      127.33     71.16 o 
 -23   9  10     3484.18     3065.25    247.75 o 
 -21   9  10     3936.55     3206.24    250.65 o 
 -19   9  10       92.10       38.13     56.41 o 
 -17   9  10       84.79       99.33     56.43 o 
 -15   9  10     2400.25     2635.27    154.06 o 
 -13   9  10      665.21      523.13     85.53 o 
 -11   9  10     1269.09     1583.97    177.54 o 
  -9   9  10       33.15      123.22     44.26 o 
  -7   9  10      720.46      839.12    147.05 o 
  -5   9  10      842.85      962.27     80.09 o 
  -3   9  10       26.89       97.29     42.66 o 
  -1   9  10       63.93       94.16     40.28 o 
   1   9  10       51.47       31.69     45.08 o 
   3   9  10     2584.51     2369.11    190.31 o 
   5   9  10      312.56      331.32     81.59 o 
 -20  10  10     1039.21      999.70    166.52 o 
 -18  10  10      725.71      747.31    149.69 o 
 -16  10  10     1176.35     1393.67    182.19 o 
 -14  10  10     6604.91     7295.14    270.98 o 
 -12  10  10     4142.17     4312.88    202.22 o 
 -10  10  10       85.89      114.88     81.23 o 
  -8  10  10     1742.39     1634.95    125.85 o 
  -6  10  10     3778.21     3836.28    146.89 o 
  -4  10  10     3802.37     4432.61    167.98 o 
  -2  10  10      664.38      684.69     90.93 o 
   0  10  10     1840.18     1767.88    115.12 o 
   2  10  10     3058.60     3430.60    189.48 o 
 -15  11  10     1743.29     2019.13    222.80 o 
 -13  11  10     4170.24     4634.72    315.63 o 
 -11  11  10       58.57       69.63     84.13 o 
  -9  11  10      547.92      384.10    116.04 o 
  -7  11  10      915.02      743.90    142.15 o 
  -5  11  10     1473.07     1604.04    139.02 o 
  -3  11  10      448.11      454.04     71.91 o 
  -1  11  10        6.62      -12.57     46.97 o 
 -33   1  11     1884.15     1775.55    158.36 o 
 -31   1  11     3713.40     4047.81    212.07 o 
 -29   1  11     2045.06     1961.15    154.92 o 
 -27   1  11       77.13      115.94     58.04 o 
 -25   1  11     1051.93      982.56    275.02 o 
 -23   1  11     3628.33     3401.15    238.76 o 
 -21   1  11    11553.37    10987.13    312.01 o 
 -19   1  11      332.40      496.32     51.50 o 
 -17   1  11     3614.21     3311.49    117.08 o 
 -15   1  11    12698.77    13129.79    216.92 o 
 -13   1  11    12755.19    12468.36    208.44 o 
 -11   1  11    22861.67    23866.70    351.22 o 
  -9   1  11    13444.16    13868.54    360.44 o 
  -7   1  11    57462.79    58081.63   1090.48 o 
  -5   1  11    51676.46    53042.70   1013.36 o 
  -3   1  11     7629.97     7272.20    335.36 o 
  -1   1  11       41.32       50.65     31.82 o 
   1   1  11     1128.80      972.40     69.59 o 
   3   1  11    15753.19    15758.51    348.86 o 
   5   1  11     8177.15     7744.27    203.98 o 
   7   1  11      378.00      342.37     41.80 o 
   9   1  11     1002.51      950.91     71.42 o 
  11   1  11     3454.93     3250.18    220.76 o 
  13   1  11     2448.10     2309.82    214.10 o 
 -32   2  11     2230.17     1980.99    166.52 o 
 -30   2  11     3430.89     3734.19    212.94 o 
 -28   2  11     2194.79     1897.94    141.26 o 
 -26   2  11      354.68      294.75     71.33 o 
 -24   2  11     3334.67     3225.69    160.14 o 
 -22   2  11    10495.17    10084.42    299.74 o 
 -20   2  11     6068.71     6066.95    228.45 o 
 -18   2  11      461.03      585.66     50.17 o 
 -16   2  11    13325.45    13707.85    225.19 o 
 -14   2  11    16378.19    15428.88    247.25 o 
 -12   2  11    43733.71    44147.16    603.03 o 
 -10   2  11        2.22       40.39     22.25 o 
  -8   2  11    13281.87    13239.57    250.44 o 
  -6   2  11    18799.05    18698.05    419.29 o 
  -4   2  11    14599.61    14507.36    283.39 o 
  -2   2  11     6142.79     5914.32    251.30 o 
   0   2  11     2100.30     1864.78    165.21 o 
   2   2  11    17034.38    17146.65    341.42 o 
   4   2  11    11681.72    11729.20    267.04 o 
   6   2  11     3201.02     3307.98    130.20 o 
   8   2  11      226.69      191.04     44.32 o 
  10   2  11     2624.94     2706.45    112.69 o 
  12   2  11     3074.22     3161.26    182.70 o 
 -31   3  11      127.50      203.69     89.64 o 
 -29   3  11      284.73      297.55     78.10 o 
 -27   3  11     1107.63      676.54    156.66 o 
 -25   3  11     1249.55     1082.47    105.97 o 
 -23   3  11      342.04      274.09     48.75 o 
 -21   3  11     1421.80     1351.36     77.77 o 
 -19   3  11      399.72      395.73     47.43 o 
 -17   3  11      529.11      638.66     53.27 o 
 -15   3  11     7376.20     7532.91    147.37 o 
 -13   3  11     6633.53     6588.47    134.17 o 
 -11   3  11     1426.25     1337.91     63.85 o 
  -9   3  11      314.07      398.64     36.96 o 
  -7   3  11     4587.50     4469.09    101.70 o 
  -5   3  11     2993.26     3017.60    104.22 o 
  -3   3  11     1709.27     1590.30     79.64 o 
  -1   3  11      122.11       82.81     45.85 o 
   1   3  11     1687.60     1675.24     90.10 o 
   3   3  11     1225.72     1170.92     81.51 o 
   5   3  11      322.23      235.33     62.44 o 
   7   3  11        7.73      -25.47     38.27 o 
   9   3  11        5.57      -15.58     33.43 o 
  11   3  11      635.32      560.77     76.93 o 
 -30   4  11      582.34      562.76    152.31 o 
 -28   4  11      492.08      589.86    114.59 o 
 -26   4  11      419.78      359.57     79.66 o 
 -24   4  11     5571.76     5538.26    282.09 o 
 -22   4  11     5998.24     5969.36    300.49 o 
 -20   4  11      933.45      855.10     66.30 o 
 -18   4  11     1876.22     1771.31    130.31 o 
 -16   4  11     3484.31     3311.73    111.84 o 
 -14   4  11     8422.18     8292.38    181.33 o 
 -12   4  11     3238.64     3030.42     93.83 o 
 -10   4  11      133.18      219.95     43.28 o 
  -8   4  11     5027.35     5251.48    141.03 o 
  -6   4  11     4191.12     4250.53    126.40 o 
  -4   4  11     6491.10     6357.17    206.16 o 
  -2   4  11     1817.60     1573.00     94.78 o 
   0   4  11     6994.16     6585.26    179.12 o 
   2   4  11    14796.43    14538.70    420.48 o 
   4   4  11     4591.78     4919.53    205.43 o 
   6   4  11      881.20      858.57     79.98 o 
   8   4  11      101.51      117.37     49.24 o 
  10   4  11      726.05      726.80    103.49 o 
  12   4  11     1065.31     1047.26    123.55 o 
 -29   5  11     2444.16     2448.71    167.14 o 
 -27   5  11       82.38       78.50     57.62 o 
 -25   5  11     7507.22     7011.63    201.60 o 
 -23   5  11    12880.04    12816.55    288.13 o 
 -21   5  11     4596.14     4641.77    148.30 o 
 -19   5  11      714.42      723.94     62.77 o 
 -17   5  11       59.17       22.66     27.23 o 
 -15   5  11     6678.54     6439.25    166.14 o 
 -13   5  11    19832.54    19696.27    364.51 o 
 -11   5  11    10222.71     9715.62    258.32 o 
  -9   5  11       68.48      110.29     31.73 o 
  -7   5  11    13102.33    12562.04    317.98 o 
  -5   5  11    12952.65    13193.94    275.30 o 
  -3   5  11     5917.64     5701.60    169.00 o 
  -1   5  11     3618.53     3587.89    129.48 o 
   1   5  11     7366.24     7119.61    196.01 o 
   3   5  11    21253.46    21565.77    618.71 o 
   5   5  11     7877.79     7653.89    216.08 o 
   7   5  11      141.25      162.27     55.29 o 
   9   5  11      939.12      994.83    143.31 o 
  11   5  11     2575.20     2423.39    279.37 o 
 -28   6  11      587.83      692.53    104.24 o 
 -26   6  11      247.71      255.09     56.82 o 
 -24   6  11     2733.99     2513.25    120.76 o 
 -22   6  11     7047.41     7048.00    199.17 o 
 -20   6  11     7690.38     7522.02    199.85 o 
 -18   6  11        0.32       -5.34     36.08 o 
 -16   6  11      562.18      657.24     80.62 o 
 -14   6  11     3750.53     3690.34    160.75 o 
 -12   6  11     3027.55     3434.24    154.92 o 
 -10   6  11     4420.98     4453.52    147.25 o 
  -8   6  11     5701.67     5401.13    152.21 o 
  -6   6  11     3730.48     4052.09    133.33 o 
  -4   6  11     6834.76     6924.35    226.36 o 
  -2   6  11     1035.92     1096.96     78.57 o 
   0   6  11      217.68      155.80     41.99 o 
   2   6  11     5459.43     5161.56    184.48 o 
   4   6  11     2070.57     2139.22    125.27 o 
   6   6  11      250.27      297.76     74.90 o 
   8   6  11       40.52      -34.96     47.00 o 
  10   6  11      206.88      263.30     83.21 o 
 -27   7  11       27.99       18.57     59.63 o 
 -25   7  11        9.69      -51.25     41.07 o 
 -23   7  11      276.30      434.79     83.86 o 
 -21   7  11      457.14      402.64     95.44 o 
 -19   7  11      644.13      483.46    103.57 o 
 -17   7  11      505.55      403.09    134.03 o 
 -15   7  11     1945.19     2020.69    129.55 o 
 -13   7  11     1372.91     1396.98    110.11 o 
 -11   7  11      699.10      628.43     91.64 o 
  -9   7  11       49.05       42.02     32.82 o 
  -7   7  11     2373.32     2266.55    134.78 o 
  -5   7  11     1175.85     1077.14     78.16 o 
  -3   7  11      135.99       86.51     53.49 o 
  -1   7  11      257.37      178.87     58.36 o 
   1   7  11      278.78      245.87     53.96 o 
   3   7  11        1.59       17.51     40.43 o 
   5   7  11       42.32      -30.25     49.91 o 
   7   7  11      105.65       49.74     56.31 o 
 -26   8  11        1.05       20.08     59.87 o 
 -24   8  11      236.46      256.54     77.56 o 
 -22   8  11     3191.16     3170.58    173.49 o 
 -20   8  11     5179.90     4864.58    210.78 o 
 -18   8  11       92.74      154.99     60.21 o 
 -16   8  11     4840.56     5161.29    375.40 o 
 -14   8  11     8807.20     9132.63    295.13 o 
 -12   8  11     4825.49     4540.51    195.57 o 
 -10   8  11     4398.67     4145.62    170.81 o 
  -8   8  11     7802.49     7875.62    204.99 o 
  -6   8  11    13861.95    14188.74    307.56 o 
  -4   8  11    12770.22    12439.31    286.00 o 
  -2   8  11     2637.27     2589.45    120.21 o 
   0   8  11       79.12       37.03     39.07 o 
   2   8  11     3648.74     3329.66    318.06 o 
   4   8  11     2806.57     2916.79    173.54 o 
   6   8  11     1376.84     1370.99    138.38 o 
 -23   9  11      939.64      833.18    159.56 o 
 -21   9  11      339.00      339.68     82.50 o 
 -19   9  11      139.58      127.50     63.75 o 
 -17   9  11      226.92      137.28     71.37 o 
 -15   9  11     4597.79     4695.07    208.83 o 
 -13   9  11     6800.30     7150.04    262.96 o 
 -11   9  11     2779.49     2417.74    211.78 o 
  -9   9  11      702.73      657.47     70.04 o 
  -7   9  11     5880.49     5704.35    177.10 o 
  -5   9  11     6044.72     5765.45    181.33 o 
  -3   9  11      983.13     1085.16     88.52 o 
  -1   9  11       75.29       84.82     65.48 o 
   1   9  11      356.66      478.86     89.76 o 
   3   9  11     3414.28     3430.99    193.30 o 
 -20  10  11       54.26       19.15     78.91 o 
 -18  10  11      572.94      603.42    142.73 o 
 -16  10  11       10.51       -5.79     53.22 o 
 -14  10  11      278.51      430.11     89.03 o 
 -12  10  11      112.07      180.65     67.51 o 
 -10  10  11      389.06      240.79     96.31 o 
  -8  10  11       29.19       29.91     55.68 o 
  -6  10  11       30.16      -30.00     37.23 o 
  -4  10  11        7.57       65.58     43.89 o 
  -2  10  11      279.58      355.77     65.76 o 
   0  10  11      715.97      587.62     80.43 o 
 -15  11  11     2069.41     2277.91    233.24 o 
 -13  11  11     1973.83     1758.62    208.88 o 
 -11  11  11      892.54      946.82    116.92 o 
  -9  11  11        6.84      -40.61     67.30 o 
  -7  11  11     1781.30     1903.13    218.45 o 
  -5  11  11     2040.12     1980.98    120.07 o 
 -32   0  12     4366.25     4504.17    324.34 o 
 -30   0  12     7110.24     6639.93    381.20 o 
 -28   0  12     1993.95     1715.68    191.47 o 
 -26   0  12     6839.39     6755.97    354.51 o 
 -24   0  12    15857.90    14352.09    555.26 o 
 -22   0  12    49359.61    49389.25   1437.76 o 
 -20   0  12     1441.79     1432.54    142.73 o 
 -18   0  12        0.47       11.44     26.40 o 
 -16   0  12     6697.78     6738.24    202.49 o 
 -14   0  12    14348.37    14129.19    402.96 o 
 -12   0  12     8095.15     8767.68    233.23 o 
 -10   0  12      305.64      478.43     54.52 o 
  -8   0  12    24512.12    25864.63    772.84 o 
  -6   0  12    23819.76    21972.57    685.23 o 
  -4   0  12    20479.47    19372.07    633.01 o 
  -2   0  12     6729.20     6952.08    320.86 o 
   0   0  12       35.61       16.83     50.48 o 
   2   0  12     7741.36     7691.85    363.21 o 
   4   0  12    12961.38    12308.58    504.20 o 
   6   0  12     1143.89     1279.94    167.68 o 
   8   0  12      233.18       80.65     77.75 o 
  10   0  12     2708.71     2662.01    248.91 o 
 -33   1  12      392.89      437.70     95.91 o 
 -31   1  12     1516.45     1619.24    144.21 o 
 -29   1  12     1401.34     1231.80    122.54 o 
 -27   1  12       21.22       78.14     50.70 o 
 -25   1  12     1286.37     1249.43    110.55 o 
 -23   1  12    12994.64    13383.56    864.80 o 
 -21   1  12     2912.65     2858.58    141.67 o 
 -19   1  12     1856.16     1861.38     81.68 o 
 -17   1  12      926.71      964.03     50.02 o 
 -15   1  12     5044.66     4969.91    114.35 o 
 -13   1  12    19953.39    19686.19    668.73 o 
 -11   1  12     1253.80     1118.03     52.74 o 
  -9   1  12     1391.94     1475.99    119.54 o 
  -7   1  12     4793.50     4493.33    162.06 o 
  -5   1  12    20266.90    20106.29    458.45 o 
  -3   1  12     8727.58     8838.72    260.70 o 
  -1   1  12     1108.24     1075.07     76.43 o 
   1   1  12     4838.57     5007.48    168.70 o 
   3   1  12     5819.36     5862.71    174.13 o 
   5   1  12     1834.87     1871.22    182.01 o 
   7   1  12        6.00        6.29     39.59 o 
   9   1  12      239.31      268.50     80.19 o 
  11   1  12      860.06      936.07    115.15 o 
 -32   2  12      708.78      564.48    100.99 o 
 -30   2  12      353.74      386.34    101.83 o 
 -28   2  12      110.53       98.31     60.54 o 
 -26   2  12        0.20      -29.89     39.36 o 
 -24   2  12        6.84       12.43     91.96 o 
 -22   2  12     7230.32     7175.36    183.82 o 
 -20   2  12      295.41      373.10     47.11 o 
 -18   2  12      220.43      178.21     36.31 o 
 -16   2  12     2466.02     2629.34     79.70 o 
 -14   2  12     1100.72     1101.24     53.02 o 
 -12   2  12     2399.16     2582.17     96.31 o 
 -10   2  12      486.53      582.03     45.74 o 
  -8   2  12     2079.32     2172.95     80.87 o 
  -6   2  12    10457.32     9775.98    415.43 o 
  -4   2  12     1708.00     1571.49     79.84 o 
  -2   2  12     1190.79     1179.82     75.23 o 
   0   2  12        0.82        4.94     30.35 o 
   2   2  12     1360.68     1578.73     91.04 o 
   4   2  12     2168.92     1968.49    105.62 o 
   6   2  12      310.48      446.39     66.96 o 
   8   2  12        4.31      -59.84     40.78 o 
  10   2  12      168.43      200.15     72.07 o 
 -31   3  12     4351.95     4709.06    230.52 o 
 -29   3  12     3255.88     3519.31    195.53 o 
 -27   3  12      642.84      616.88    104.15 o 
 -25   3  12      831.26      733.05     92.43 o 
 -23   3  12    14440.25    14904.15    369.18 o 
 -21   3  12    11721.75    11927.89    259.52 o 
 -19   3  12        8.73       29.31     28.07 o 
 -17   3  12     5402.12     5375.08    256.55 o 
 -15   3  12    13879.47    13671.43    260.01 o 
 -13   3  12    31593.06    30910.99    447.30 o 
 -11   3  12     7938.37     7835.51    303.55 o 
  -9   3  12      652.15      572.03     46.41 o 
  -7   3  12    10543.15    10431.23    708.73 o 
  -5   3  12    15310.55    15268.70    304.12 o 
  -3   3  12     2722.12     2919.34    164.45 o 
  -1   3  12     1520.05     1440.99    127.52 o 
   1   3  12     2901.80     2886.53    119.77 o 
   3   3  12     4371.24     4271.86    150.79 o 
   5   3  12    12375.29    12634.77    296.49 o 
   7   3  12      676.86      747.60     79.55 o 
   9   3  12      394.35      358.22     83.64 o 
  11   3  12     2247.61     2362.68    365.24 o 
 -32   4  12     2766.48     2556.97    179.66 o 
 -30   4  12     3560.24     3051.33    349.00 o 
 -28   4  12     1708.18     1844.76    143.18 o 
 -26   4  12       26.28       74.18     54.34 o 
 -24   4  12     6934.25     6819.44    354.94 o 
 -22   4  12     6686.81     6353.85    372.79 o 
 -20   4  12     6768.15     6474.86    175.70 o 
 -18   4  12     1009.18     1063.63     69.60 o 
 -16   4  12    13162.54    14302.47    288.48 o 
 -14   4  12    16319.79    16343.55    267.33 o 
 -12   4  12    15952.50    15516.75    363.37 o 
 -10   4  12     2036.47     1721.29    225.41 o 
  -8   4  12     2316.47     2468.28     96.91 o 
  -6   4  12    13074.82    13060.47    271.85 o 
  -4   4  12       26.86      133.39     65.22 o 
  -2   4  12      117.09       89.99     34.46 o 
   0   4  12      129.84      133.80     43.01 o 
   2   4  12     6307.25     6497.64    191.07 o 
   4   4  12     7089.49     7043.18    212.11 o 
   6   4  12     2347.94     2293.28    119.62 o 
   8   4  12       29.24       31.84     57.10 o 
  10   4  12      974.98      937.13    126.20 o 
 -31   5  12        2.99      -10.89     65.63 o 
 -29   5  12        3.77      -60.99     52.91 o 
 -27   5  12        8.46      -13.39     50.16 o 
 -25   5  12       16.29      -25.41     37.27 o 
 -23   5  12       37.73       -8.22     37.50 o 
 -21   5  12     1013.70     1027.42    102.54 o 
 -19   5  12       92.18      140.36     60.87 o 
 -17   5  12       34.76       44.30     29.38 o 
 -15   5  12      112.39       63.12     43.17 o 
 -13   5  12      206.21      266.83     43.61 o 
 -11   5  12      318.57      371.37     58.56 o 
  -9   5  12       81.14       54.65     49.12 o 
  -7   5  12     2531.67     2414.44     99.89 o 
  -5   5  12       91.72      134.03     38.35 o 
  -3   5  12     2785.34     2602.75    111.41 o 
  -1   5  12      396.45      397.95     56.87 o 
   1   5  12       17.08       -6.76     34.41 o 
   3   5  12      771.66      810.64     77.68 o 
   5   5  12       56.25       83.90     44.36 o 
   7   5  12        0.02        7.52     52.51 o 
   9   5  12       24.12        8.73     58.21 o 
 -30   6  12     1863.75     2184.72    302.87 o 
 -28   6  12      755.51      756.66    107.38 o 
 -26   6  12      189.21      188.40     52.40 o 
 -24   6  12     4880.44     5340.60    174.61 o 
 -22   6  12     3925.36     3924.24    143.83 o 
 -20   6  12     9852.78     9873.60    303.39 o 
 -18   6  12       76.83       15.09     41.85 o 
 -16   6  12     5192.34     5326.58    202.65 o 
 -14   6  12    10666.50    10486.30    309.76 o 
 -12   6  12    11178.22    11142.37    298.81 o 
 -10   6  12      973.64     1097.24     71.88 o 
  -8   6  12      935.10     1008.56     71.68 o 
  -6   6  12     7653.44     7309.06    220.96 o 
  -4   6  12     3409.22     3389.60    129.68 o 
  -2   6  12     2499.13     2361.70    109.89 o 
   0   6  12      462.03      412.17     59.65 o 
   2   6  12     2282.36     2465.61    121.32 o 
   4   6  12     7614.65     7458.97    220.57 o 
   6   6  12     1171.82     1151.43    123.73 o 
   8   6  12       27.03       70.13     61.66 o 
 -27   7  12       58.18       16.79     57.83 o 
 -25   7  12     2808.60     2896.25    210.04 o 
 -23   7  12    14443.54    14227.36    403.03 o 
 -21   7  12    10358.90    10313.19    322.95 o 
 -19   7  12      332.48      324.69     72.53 o 
 -17   7  12     1041.61     1231.44    109.38 o 
 -15   7  12     6841.12     7233.01    316.21 o 
 -13   7  12     5130.27     5638.20    216.80 o 
 -11   7  12     9815.89     9827.70    254.39 o 
  -9   7  12      443.17      553.39     60.92 o 
  -7   7  12     8192.16     7991.46    300.37 o 
  -5   7  12    14717.55    14121.75    394.00 o 
  -3   7  12     3579.62     3308.07    131.18 o 
  -1   7  12      730.07      679.72    105.10 o 
   1   7  12      468.55      545.14    103.46 o 
   3   7  12     5731.06     5032.53    177.42 o 
   5   7  12     2669.21     2386.71    163.32 o 
   7   7  12      686.94      537.12    102.56 o 
 -26   8  12        2.09       62.70     60.75 o 
 -24   8  12       37.65       88.56     62.57 o 
 -22   8  12     1081.95      875.54    109.54 o 
 -20   8  12      545.65      581.89     91.90 o 
 -18   8  12        2.15       -1.90     49.97 o 
 -16   8  12      449.73      513.12    154.34 o 
 -14   8  12     1841.89     1750.48    142.73 o 
 -12   8  12      991.59     1016.44    138.67 o 
 -10   8  12       12.51       27.21     37.80 o 
  -8   8  12      550.56      556.45     64.98 o 
  -6   8  12      759.78      684.78     72.68 o 
  -4   8  12      259.63      205.25     51.54 o 
  -2   8  12     1008.88      920.70     83.59 o 
   0   8  12      533.33      498.57     81.06 o 
   2   8  12      174.40      188.42     54.52 o 
   4   8  12      796.96      632.10    103.99 o 
 -23   9  12     2457.09     2835.20    304.61 o 
 -21   9  12     4544.53     4857.28    231.79 o 
 -19   9  12      941.52      908.65    110.50 o 
 -17   9  12       80.25       88.74     76.88 o 
 -15   9  12     1216.35     1175.93    117.16 o 
 -13   9  12     1782.04     1897.52    142.12 o 
 -11   9  12     1210.32     1183.63    163.04 o 
  -9   9  12        8.20       12.30     39.38 o 
  -7   9  12     1015.36      982.19    117.45 o 
  -5   9  12     2015.77     2156.26    171.58 o 
  -3   9  12     4392.33     4107.06    157.16 o 
  -1   9  12       75.58       71.51     50.15 o 
   1   9  12      150.23      215.55     60.19 o 
 -20  10  12     1192.23     1109.36    178.12 o 
 -18  10  12       28.83      -60.90     50.72 o 
 -16  10  12     2102.88     2224.26    208.30 o 
 -14  10  12     5753.45     5530.85    238.37 o 
 -12  10  12     2992.62     3225.37    189.15 o 
 -10  10  12      313.18      414.85    116.62 o 
  -8  10  12      906.83      922.77     85.55 o 
  -6  10  12     4026.86     3977.63    156.28 o 
  -4  10  12     3718.13     3637.58    152.49 o 
  -2  10  12     1275.15     1437.18    129.51 o 
 -13  11  12     1551.20     1485.44    140.91 o 
 -11  11  12      372.29      460.11    131.13 o 
  -9  11  12       80.40      218.16    109.08 o 
  -7  11  12      365.06      363.86     95.73 o 
 -33   1  13     1041.62     1107.37    133.74 o 
 -31   1  13      769.33      755.18    110.09 o 
 -29   1  13        9.90       81.40     58.98 o 
 -27   1  13        1.16       50.46     52.51 o 
 -25   1  13      565.02      537.86     82.27 o 
 -23   1  13    12494.56    12321.77    852.04 o 
 -21   1  13    14931.84    15301.82    304.88 o 
 -19   1  13     2549.92     2920.53     86.28 o 
 -17   1  13     1900.79     1876.68     69.57 o 
 -15   1  13    10679.87    10357.14    272.32 o 
 -13   1  13    25987.86    26464.11    394.46 o 
 -11   1  13    34613.16    35361.17    505.59 o 
  -9   1  13     1756.88     2010.68    128.88 o 
  -7   1  13     5277.36     4560.08    171.27 o 
  -5   1  13     9670.52     9448.44    410.50 o 
  -3   1  13     6750.73     6746.03    229.34 o 
  -1   1  13     1394.05     1398.27    110.74 o 
   1   1  13     2085.81     1966.44    129.48 o 
   3   1  13    11628.12    11515.38    304.98 o 
   5   1  13     8041.07     8422.82    376.51 o 
   7   1  13     1193.10     1133.97     96.90 o 
   9   1  13      424.10      513.32     98.96 o 
 -32   2  13     2225.19     1809.59    153.43 o 
 -30   2  13     2816.76     3221.34    241.66 o 
 -28   2  13     4820.09     4894.57    220.72 o 
 -26   2  13      592.05      569.82    154.92 o 
 -24   2  13    12329.77    12268.22    354.37 o 
 -22   2  13    14544.62    14613.68    334.12 o 
 -20   2  13     6725.32     6888.02    177.65 o 
 -18   2  13       27.15       17.14     21.49 o 
 -16   2  13     5584.59     5588.03    127.19 o 
 -14   2  13    35293.72    35164.75    575.19 o 
 -12   2  13    20813.17    20567.15    321.99 o 
 -10   2  13     7203.71     7383.85    173.37 o 
  -8   2  13     6130.21     5985.59    152.27 o 
  -6   2  13    22331.39    22551.83    508.92 o 
  -4   2  13    19757.12    19960.24    471.96 o 
  -2   2  13     1816.01     2154.02    105.92 o 
   0   2  13      324.24      302.79     60.29 o 
   2   2  13     1400.74     1362.60     90.98 o 
   4   2  13     9401.16     9614.61    318.25 o 
   6   2  13     4540.47     4729.44    170.15 o 
   8   2  13       82.07      115.20     53.53 o 
  10   2  13      805.31      845.37    174.06 o 
 -33   3  13      111.57       91.53     71.52 o 
 -31   3  13      424.73      524.22    101.59 o 
 -29   3  13      627.97      631.13     98.42 o 
 -27   3  13     1148.92      939.91    117.78 o 
 -25   3  13      405.00      532.92     84.30 o 
 -23   3  13        2.63      -39.68     34.13 o 
 -21   3  13      119.45      116.72     37.85 o 
 -19   3  13      913.78      940.75     66.64 o 
 -17   3  13        0.20       13.05     26.09 o 
 -15   3  13     2835.34     2898.05     88.13 o 
 -13   3  13     4252.24     4240.31    108.70 o 
 -11   3  13     2641.22     2388.14     87.56 o 
  -9   3  13      738.80      847.06    153.76 o 
  -7   3  13      972.85      889.75    156.66 o 
  -5   3  13     4590.32     4346.93    139.27 o 
  -3   3  13     3756.77     3512.39    127.30 o 
  -1   3  13     3713.28     3682.10    134.39 o 
   1   3  13       84.35       83.69     39.82 o 
   3   3  13      665.95      700.46     75.90 o 
   5   3  13     1946.86     2030.57    117.13 o 
   7   3  13      213.13      214.25     58.80 o 
   9   3  13       36.16      -15.16     60.16 o 
 -32   4  13      862.00      803.36    124.75 o 
 -30   4  13     1578.55     1444.54    137.57 o 
 -28   4  13     1383.81     1224.76    121.37 o 
 -26   4  13       11.76      176.51     64.62 o 
 -24   4  13      783.45      904.53     75.58 o 
 -22   4  13      339.80      421.07     58.32 o 
 -20   4  13       29.84       -0.43     33.03 o 
 -18   4  13     2178.07     2369.43     98.26 o 
 -16   4  13      160.68      190.15     32.61 o 
 -14   4  13     4652.55     4565.25    183.15 o 
 -12   4  13     6176.70     6379.30    284.88 o 
 -10   4  13      266.89      232.41     49.90 o 
  -8   4  13      541.45      584.06     58.29 o 
  -6   4  13     8626.01     8312.72    291.56 o 
  -4   4  13    16172.25    15795.48    404.98 o 
  -2   4  13     6124.56     5695.09    172.51 o 
   0   4  13      193.60      257.70     89.19 o 
   2   4  13      264.37      291.16     57.74 o 
   4   4  13     1017.05     1237.78    136.03 o 
   6   4  13     1289.18     1441.34    176.94 o 
   8   4  13        9.46        1.63     70.79 o 
 -31   5  13     3195.00     3144.16    195.04 o 
 -29   5  13     4828.09     5264.29    235.67 o 
 -27   5  13     1129.51     1199.61    120.08 o 
 -25   5  13     2089.60     2067.75    107.90 o 
 -23   5  13     5725.85     6128.81    261.20 o 
 -21   5  13     8550.85     8817.62    223.28 o 
 -19   5  13     2731.01     2830.96    111.97 o 
 -17   5  13     2661.91     2532.74    136.02 o 
 -15   5  13    12843.14    12544.75    267.98 o 
 -13   5  13    18979.70    18397.54    427.76 o 
 -11   5  13     5558.94     5692.84    196.33 o 
  -9   5  13     1379.06     1284.55     78.53 o 
  -7   5  13    18355.80    18027.18    545.51 o 
  -5   5  13    32168.90    30524.59    569.25 o 
  -3   5  13    33623.80    32372.73    574.03 o 
  -1   5  13     2123.50     2276.56    112.79 o 
   1   5  13     1077.24      997.96     84.65 o 
   3   5  13     3740.90     3795.15    155.22 o 
   5   5  13     2756.49     3027.71    142.40 o 
   7   5  13     1031.66     1327.71    134.57 o 
 -30   6  13      907.36     1026.07    125.50 o 
 -28   6  13       92.35       73.20     66.43 o 
 -26   6  13      149.04       85.49     47.02 o 
 -24   6  13     3843.78     3743.98    145.70 o 
 -22   6  13     4316.82     4427.34    195.83 o 
 -20   6  13     2542.59     2620.98    278.21 o 
 -18   6  13        3.15       28.30     39.64 o 
 -16   6  13      664.12      663.48     84.71 o 
 -14   6  13     6738.08     6992.23    188.36 o 
 -12   6  13     5490.30     5137.86    239.92 o 
 -10   6  13     3069.22     3032.18    116.66 o 
  -8   6  13     3962.65     3979.14    137.97 o 
  -6   6  13     7126.90     7214.25    197.79 o 
  -4   6  13     7273.63     6651.65    191.62 o 
  -2   6  13      671.58      608.32     70.49 o 
   0   6  13      514.44      339.69     59.18 o 
   2   6  13     2456.69     2491.29    126.59 o 
   4   6  13     2993.90     2983.88    164.35 o 
   6   6  13      977.75      872.55    116.36 o 
 -27   7  13      274.52      233.28     74.35 o 
 -25   7  13        2.40       23.63     57.41 o 
 -23   7  13      218.46      159.73     68.30 o 
 -21   7  13      956.36     1082.76    178.12 o 
 -19   7  13      303.92      243.31    145.34 o 
 -17   7  13        0.29       45.51     49.32 o 
 -15   7  13     1216.26     1246.36    117.78 o 
 -13   7  13      740.97      630.67     78.92 o 
 -11   7  13      240.08      194.37     43.89 o 
  -9   7  13      219.85      203.56     47.98 o 
  -7   7  13      405.34      338.07     59.31 o 
  -5   7  13      458.27      371.74     58.50 o 
  -3   7  13        2.45       75.80     42.98 o 
  -1   7  13      171.09      114.74     62.19 o 
   1   7  13       31.69       56.95     67.17 o 
   3   7  13      190.89       94.88     81.57 o 
   5   7  13      437.93      680.81    199.59 o 
 -26   8  13       10.19      -23.46     57.53 o 
 -24   8  13     3443.33     3764.30    196.04 o 
 -22   8  13     7426.96     7712.05    285.76 o 
 -20   8  13     4028.83     4206.52    217.00 o 
 -18   8  13      139.62       52.97     52.51 o 
 -16   8  13     2507.93     2401.10    153.76 o 
 -14   8  13    12760.55    12621.96    575.57 o 
 -12   8  13    14870.87    15505.65    326.27 o 
 -10   8  13     4387.62     4265.49    150.48 o 
  -8   8  13     1752.61     1493.42    115.14 o 
  -6   8  13     7471.79     7175.62    238.81 o 
  -4   8  13     4023.58     3915.75    152.18 o 
  -2   8  13      751.19      843.14     84.92 o 
   0   8  13      226.75      197.94     55.45 o 
   2   8  13     3359.58     3293.49    204.64 o 
 -23   9  13     3140.66     3221.61    274.44 o 
 -21   9  13     4816.04     5168.24    234.88 o 
 -19   9  13      507.40      507.15    109.66 o 
 -17   9  13      742.14      652.16    102.51 o 
 -15   9  13     4634.43     4563.17    211.70 o 
 -13   9  13     7532.36     7450.92    279.00 o 
 -11   9  13     3281.75     3180.59    175.22 o 
  -9   9  13       67.83       37.02     38.94 o 
  -7   9  13     1643.41     1639.78    105.45 o 
  -5   9  13     1995.46     1881.11    199.00 o 
  -3   9  13     2636.89     2292.35    138.79 o 
  -1   9  13        8.23      -22.57     42.67 o 
   1   9  13      353.91      262.42     64.89 o 
 -20  10  13       39.29       99.43     69.73 o 
 -18  10  13        0.05        6.99     57.40 o 
 -16  10  13      159.03       74.98    106.18 o 
 -14  10  13        2.39      -53.77     48.10 o 
 -12  10  13        4.26        2.90     81.23 o 
 -10  10  13      367.01       98.64     89.93 o 
  -8  10  13       57.88       37.95     46.53 o 
  -6  10  13       12.85        2.77     46.18 o 
  -4  10  13      144.47       91.23     53.90 o 
 -34   0  14      338.16      223.96    119.52 o 
 -32   0  14    10742.68    10378.81    508.26 o 
 -28   0  14     7202.32     6710.71    369.59 o 
 -26   0  14      246.57      266.32     96.31 o 
 -24   0  14       37.38      -52.22     64.40 o 
 -22   0  14    44246.00    40489.99   1217.86 o 
 -20   0  14    10185.17    10299.50    274.75 o 
 -18   0  14      101.32      200.26     44.50 o 
 -16   0  14     2366.10     2500.59    116.09 o 
 -14   0  14      835.94      638.13     65.64 o 
 -12   0  14    26892.38    23874.89    521.01 o 
 -10   0  14     3221.45     3280.51    200.17 o 
  -8   0  14      100.20       46.42     55.12 o 
  -6   0  14    21541.06    21457.92    707.86 o 
  -4   0  14    15169.97    14500.04    542.50 o 
  -2   0  14     7163.23     7667.48    368.43 o 
   0   0  14     1771.72     1760.36    183.93 o 
   2   0  14     3597.27     3597.89    256.45 o 
   4   0  14     2537.67     2899.89    239.63 o 
   6   0  14     2794.64     3062.35    252.39 o 
   8   0  14      124.33      157.82    110.24 o 
 -33   1  14     1404.74     1172.63    161.59 o 
 -31   1  14     4411.31     4304.46    218.12 o 
 -29   1  14     4009.33     3863.89    196.26 o 
 -27   1  14       53.72      145.71     58.56 o 
 -25   1  14      458.69      366.52    219.03 o 
 -23   1  14     2787.82     2770.70    246.30 o 
 -21   1  14     5335.55     5378.13    154.75 o 
 -19   1  14      384.84      353.65     38.07 o 
 -17   1  14      499.42      438.68     41.64 o 
 -15   1  14      491.94      492.51     42.77 o 
 -13   1  14     3545.00     3523.36     99.88 o 
 -11   1  14     7220.42     7306.65    222.65 o 
  -9   1  14        2.54       -0.09     38.87 o 
  -7   1  14     2702.45     2585.68    131.69 o 
  -5   1  14     9755.70    10054.13    297.59 o 
  -3   1  14     4750.03     4491.95    195.24 o 
  -1   1  14      718.70      953.94    101.25 o 
   1   1  14      539.65      677.15     94.04 o 
   3   1  14     1325.49     1281.49    124.90 o 
   5   1  14     1528.24     1444.14    136.41 o 
   7   1  14      711.71      948.88    122.26 o 
   9   1  14       29.43      -45.75     64.82 o 
 -32   2  14      245.61      205.64     74.81 o 
 -30   2  14      582.81      469.28     94.12 o 
 -28   2  14      108.34       30.04     96.31 o 
 -26   2  14       11.13       23.65     47.91 o 
 -24   2  14        4.04       28.51     49.03 o 
 -22   2  14     7260.63     8065.93    203.60 o 
 -20   2  14      252.09      192.64     41.02 o 
 -18   2  14      376.02      480.73     43.05 o 
 -16   2  14       40.21       38.53     23.71 o 
 -14   2  14      600.49      570.84     45.72 o 
 -12   2  14     2992.07     3046.13    104.04 o 
 -10   2  14      753.20      665.50     54.38 o 
  -8   2  14       43.67       44.44     27.07 o 
  -6   2  14     1282.73     1220.08    100.49 o 
  -4   2  14       70.98      157.12     52.93 o 
  -2   2  14      444.51      410.16     56.73 o 
   0   2  14       48.05      134.02     41.81 o 
   2   2  14      176.03      185.04     52.72 o 
   4   2  14      933.25      975.48     89.87 o 
   6   2  14      351.87      303.43     64.59 o 
   8   2  14       24.26       -1.90     51.75 o 
 -33   3  14      867.59      889.32    145.34 o 
 -31   3  14     3975.46     4175.07    409.63 o 
 -29   3  14     5359.29     5703.11    361.47 o 
 -27   3  14     1533.48     1635.72    133.09 o 
 -25   3  14     1479.74     1202.86    109.85 o 
 -23   3  14    13531.67    14367.37    308.26 o 
 -21   3  14    19917.29    20670.34    397.90 o 
 -19   3  14    10162.15    10017.36    231.30 o 
 -17   3  14       41.27       65.70     26.91 o 
 -15   3  14     8773.25     8337.16    169.52 o 
 -13   3  14    23717.36    23615.94    516.74 o 
 -11   3  14    16835.67    16814.91    487.09 o 
  -9   3  14      443.96      407.71     64.81 o 
  -7   3  14     1652.39     1498.10    107.85 o 
  -5   3  14     4543.20     4550.44    149.39 o 
  -3   3  14     2988.64     3080.10    124.77 o 
  -1   3  14     6400.22     6471.80    191.35 o 
   1   3  14      831.39      690.02     75.15 o 
   3   3  14     2631.85     2897.80    135.04 o 
   5   3  14     5845.59     6227.25    217.68 o 
   7   3  14     1351.37     1196.41    103.42 o 
 -32   4  14     1321.51     1363.62    141.37 o 
 -30   4  14     2976.75     2948.72    375.98 o 
 -28   4  14     2887.09     2668.42    444.15 o 
 -26   4  14       31.04       78.68     54.22 o 
 -24   4  14     5583.15     5837.92    177.46 o 
 -22   4  14    19455.96    18874.97    377.59 o 
 -20   4  14    15986.88    16614.41    338.73 o 
 -18   4  14       94.56       84.96     33.38 o 
 -16   4  14     2255.06     2002.78    132.08 o 
 -14   4  14    11891.34    11581.90    256.18 o 
 -12   4  14    16125.71    15500.66    381.04 o 
 -10   4  14     1921.14     2002.88    117.16 o 
  -8   4  14      225.14      253.04     58.46 o 
  -6   4  14     2156.15     2139.76    104.64 o 
  -4   4  14     5451.57     5319.81    241.48 o 
  -2   4  14     2689.92     2743.52    134.50 o 
   0   4  14       29.51      -15.98     36.46 o 
   2   4  14      868.39      881.28     85.02 o 
   4   4  14     3839.05     3975.59    193.65 o 
   6   4  14     1870.54     1983.01    125.13 o 
 -31   5  14       37.01        4.87     63.53 o 
 -29   5  14        8.85      -20.05     56.36 o 
 -27   5  14      215.00      131.69     62.15 o 
 -25   5  14      243.30      261.77     54.50 o 
 -23   5  14       39.29       22.97     38.49 o 
 -21   5  14       82.49      120.68     55.27 o 
 -19   5  14      443.92      443.39     73.31 o 
 -17   5  14      630.56      629.73     82.63 o 
 -15   5  14      268.60      234.63     45.46 o 
 -13   5  14        1.35        4.96     37.35 o 
 -11   5  14     1684.30     1522.21    107.63 o 
  -9   5  14        0.05       -4.86     31.23 o 
  -7   5  14      426.64      362.09     81.91 o 
  -5   5  14        5.64       36.99     38.71 o 
  -3   5  14      335.11      326.15     56.20 o 
  -1   5  14      145.22      104.15     44.67 o 
   1   5  14       62.68      100.37     45.94 o 
   3   5  14      471.01      511.19     72.18 o 
   5   5  14        0.03      -19.94     45.95 o 
 -30   6  14     3110.77     3305.79    197.76 o 
 -28   6  14     1056.52     1011.02    148.53 o 
 -26   6  14       61.70       56.53     57.94 o 
 -24   6  14     4515.02     4131.17    193.72 o 
 -22   6  14     5802.84     5884.37    232.05 o 
 -20   6  14     6252.19     5915.92    229.72 o 
 -18   6  14      118.20      254.11     63.68 o 
 -16   6  14     1224.68     1149.87    161.88 o 
 -14   6  14     2658.23     2831.22    118.17 o 
 -12   6  14     8228.61     7990.36    254.14 o 
 -10   6  14     3429.23     3340.57    128.20 o 
  -8   6  14      608.96      643.03     69.00 o 
  -6   6  14     2583.61     2575.11    164.21 o 
  -4   6  14     4075.84     4305.23    154.69 o 
  -2   6  14     3597.51     3669.00    146.36 o 
   0   6  14      403.99      383.77     64.64 o 
   2   6  14      968.12      938.40     92.29 o 
   4   6  14      820.57      874.88    126.48 o 
 -27   7  14      474.66      462.85    210.62 o 
 -25   7  14      662.95      712.03    148.82 o 
 -23   7  14     4870.12     5229.67    226.24 o 
 -21   7  14    10340.54    10350.46    331.58 o 
 -19   7  14     1861.61     2013.77    142.42 o 
 -17   7  14      278.79      261.20     68.30 o 
 -15   7  14     7249.73     7334.72    264.49 o 
 -13   7  14     7884.39     7721.69    252.88 o 
 -11   7  14     9061.95     9464.73    234.08 o 
  -9   7  14       12.91      -38.69     32.36 o 
  -7   7  14     4045.07     4280.71    250.38 o 
  -5   7  14     5885.09     6269.38    193.40 o 
  -3   7  14     4054.84     4015.32    155.16 o 
  -1   7  14      902.87      896.92    166.82 o 
   1   7  14      613.75      584.89     77.81 o 
   3   7  14     4206.46     4621.14    182.25 o 
 -26   8  14        6.93       66.21     64.55 o 
 -24   8  14      356.27      413.88     90.60 o 
 -22   8  14     1236.00     1122.12    123.07 o 
 -20   8  14       91.83       75.49     58.82 o 
 -18   8  14        6.63        7.10     50.44 o 
 -16   8  14       44.97       36.87     69.05 o 
 -14   8  14      193.47      394.62     79.79 o 
 -12   8  14      278.39      342.93     56.20 o 
 -10   8  14      129.59      102.47     43.87 o 
  -8   8  14      288.59      267.25     54.16 o 
  -6   8  14      364.10      245.35     87.68 o 
  -4   8  14      124.91      186.72     53.49 o 
  -2   8  14        0.94       55.00     46.56 o 
   0   8  14        1.97       18.69     48.47 o 
 -23   9  14      997.66      993.59    267.48 o 
 -21   9  14      705.42      666.82    106.62 o 
 -19   9  14      419.33      391.64    120.10 o 
 -17   9  14      363.43      327.17     81.45 o 
 -15   9  14      542.49      512.06    120.39 o 
 -13   9  14      398.09      348.71    111.40 o 
 -11   9  14     1353.43     1298.54     95.02 o 
  -9   9  14       14.31       95.69     45.33 o 
  -7   9  14     1650.48     1541.09    107.75 o 
  -5   9  14      829.70      644.62     80.37 o 
  -3   9  14      504.86      604.52     96.54 o 
 -18  10  14      160.05      194.37     79.18 o 
 -16  10  14      262.93      187.11     72.97 o 
 -14  10  14     2348.86     2537.53    173.75 o 
 -12  10  14     3224.74     3716.83    280.82 o 
 -10  10  14     1585.76     1586.22    246.59 o 
  -8  10  14      106.45       87.01     51.94 o 
  -6  10  14     2333.48     1943.77    122.62 o 
 -33   1  15      622.77      714.39    112.84 o 
 -31   1  15     1126.80     1517.43    141.54 o 
 -29   1  15     2339.31     2486.62    258.19 o 
 -27   1  15     3360.32     3241.08    275.02 o 
 -25   1  15      967.22      736.39     94.30 o 
 -23   1  15    12255.45    12190.23    350.62 o 
 -21   1  15     6667.20     6864.72    183.67 o 
 -19   1  15     3253.61     3161.04    124.36 o 
 -17   1  15       41.98       91.63     28.37 o 
 -15   1  15     3761.35     3799.79    145.97 o 
 -13   1  15    15008.09    15256.51    264.63 o 
 -11   1  15    14746.48    14100.51    288.62 o 
  -9   1  15     1180.10     1064.71    117.78 o 
  -7   1  15      789.87      810.53     88.70 o 
  -5   1  15     6281.54     6412.11    316.50 o 
  -3   1  15     5036.11     5079.01    211.90 o 
  -1   1  15      829.09      783.33    152.89 o 
   1   1  15       35.76       40.13     52.30 o 
   3   1  15     1982.66     2152.03    159.80 o 
   5   1  15     1910.41     1628.77    147.05 o 
   7   1  15      726.78     1089.59    137.20 o 
 -32   2  15      978.46      961.57    132.29 o 
 -30   2  15     3800.74     3911.21    230.92 o 
 -28   2  15     3003.15     3504.52    182.98 o 
 -26   2  15     1061.73     1263.02    116.22 o 
 -24   2  15     2677.08     2612.45    146.82 o 
 -22   2  15     8798.91     9096.57    223.47 o 
 -20   2  15    21326.79    21306.72    405.36 o 
 -18   2  15     6202.13     6476.76    147.56 o 
 -16   2  15     2249.05     2101.16     79.57 o 
 -14   2  15    13801.52    13739.33    245.42 o 
 -12   2  15    15138.24    15167.51    302.42 o 
 -10   2  15     8925.83     8671.24    205.78 o 
  -8   2  15        1.20      -41.44     41.78 o 
  -6   2  15     7289.47     7337.76    250.06 o 
  -4   2  15     8056.28     8807.63    287.60 o 
  -2   2  15     8906.46     8736.66    293.96 o 
   0   2  15      804.02      735.35    100.69 o 
   2   2  15     2065.63     1911.90    115.88 o 
   4   2  15     4345.11     4813.22    180.38 o 
   6   2  15     2120.05     2416.45    138.30 o 
 -33   3  15        6.20       -9.32     69.05 o 
 -31   3  15       67.23       20.17    166.23 o 
 -29   3  15      798.02      599.60    127.07 o 
 -27   3  15        1.65      -46.98     45.93 o 
 -25   3  15     1532.96     1598.39    163.04 o 
 -23   3  15     3750.94     3508.45    244.13 o 
 -21   3  15     2898.39     2808.03    117.17 o 
 -19   3  15      841.86      910.52     70.19 o 
 -17   3  15      595.82      577.85     48.49 o 
 -15   3  15     1908.28     1854.72     76.04 o 
 -13   3  15     3480.36     3529.94    153.69 o 
 -11   3  15     1074.35      971.02     90.57 o 
  -9   3  15     3901.52     3813.69    244.27 o 
  -7   3  15     4435.56     4296.24    217.58 o 
  -5   3  15     1711.67     1464.76    128.23 o 
  -3   3  15     1166.88     1194.01     90.29 o 
  -1   3  15        0.40      -20.98     36.36 o 
   1   3  15        4.03       60.98     42.80 o 
   3   3  15      389.25      350.16     65.57 o 
   5   3  15      366.62      306.08     68.40 o 
 -32   4  15     1239.30     1424.28    144.01 o 
 -30   4  15     1361.63     1257.18    129.53 o 
 -28   4  15     2075.18     2035.12    148.46 o 
 -26   4  15        0.71       33.81     49.41 o 
 -24   4  15      340.25      469.31     65.08 o 
 -22   4  15     4684.47     4715.40    156.15 o 
 -20   4  15     5101.82     5384.85    164.19 o 
 -18   4  15     1752.36     1816.82    201.04 o 
 -16   4  15      747.09      699.25     64.23 o 
 -14   4  15     1572.12     1584.49     89.23 o 
 -12   4  15     5448.40     5624.27    202.43 o 
 -10   4  15     4860.85     4752.71    188.05 o 
  -8   4  15      101.48      108.97     53.12 o 
  -6   4  15     7867.65     7773.34    211.49 o 
  -4   4  15     5568.77     5621.89    196.85 o 
  -2   4  15     1304.92     1113.41     90.43 o 
   0   4  15       14.39      -21.30     36.93 o 
   2   4  15       13.29      -25.35     40.09 o 
   4   4  15     1279.32     1295.73    106.27 o 
 -31   5  15     3311.52     3634.30    204.18 o 
 -29   5  15     3139.75     3044.92    185.23 o 
 -27   5  15     1673.19     1702.08    284.88 o 
 -25   5  15      409.64      390.33     65.54 o 
 -23   5  15     3939.28     4278.17    289.82 o 
 -21   5  15     9208.42     9355.88    298.29 o 
 -19   5  15     7294.42     7648.48    262.15 o 
 -17   5  15      196.28      242.60     62.66 o 
 -15   5  15     3008.52     3111.61    151.40 o 
 -13   5  15    15144.55    15019.01    384.95 o 
 -11   5  15    17560.50    16765.28    422.68 o 
  -9   5  15     8857.60     8019.80    264.37 o 
  -7   5  15     7595.69     7517.21    209.47 o 
  -5   5  15    15063.23    16172.97    461.51 o 
  -3   5  15     4580.79     4725.10    166.83 o 
  -1   5  15     1275.13     1206.35     95.36 o 
   1   5  15       10.64      -13.86     42.24 o 
   3   5  15     2642.38     2712.39    143.88 o 
 -30   6  15     1322.89      924.86    182.77 o 
 -28   6  15      496.77      345.23    120.68 o 
 -26   6  15      621.27      374.62    184.80 o 
 -24   6  15      206.26      244.56     85.58 o 
 -22   6  15     2394.21     2371.35    148.73 o 
 -20   6  15     2262.43     2050.68    144.47 o 
 -18   6  15       26.06      -20.64     44.30 o 
 -16   6  15     1504.87     1586.16    158.40 o 
 -14   6  15     1728.35     1855.27    121.80 o 
 -12   6  15     3745.92     3492.17    163.89 o 
 -10   6  15     1468.67     1350.27    115.17 o 
  -8   6  15     1341.35     1187.38     88.73 o 
  -6   6  15     2474.52     2338.60    118.98 o 
  -4   6  15      938.11      965.11     86.63 o 
  -2   6  15      486.59      428.27     66.48 o 
   0   6  15        4.27       26.97     41.97 o 
   2   6  15     1045.16      957.03     97.41 o 
 -27   7  15      136.16      157.03     73.55 o 
 -25   7  15      235.92      219.02     73.50 o 
 -23   7  15      202.27      191.29     68.10 o 
 -21   7  15     1312.06     1227.91    164.49 o 
 -19   7  15      496.80      458.39     82.94 o 
 -17   7  15       10.38       17.07     53.38 o 
 -15   7  15      917.64      921.70    138.38 o 
 -13   7  15     1085.15     1187.85    110.33 o 
 -11   7  15      528.33      559.59     93.99 o 
  -9   7  15      276.08      242.22     54.49 o 
  -7   7  15       16.82       -1.70     37.13 o 
  -5   7  15      199.02      215.49     53.45 o 
  -3   7  15       52.79       47.40     44.10 o 
  -1   7  15      312.10      339.88     64.74 o 
   1   7  15       12.54       27.88     54.15 o 
 -26   8  15       60.44       12.45     61.46 o 
 -24   8  15     1036.26     1121.27    125.96 o 
 -22   8  15     4173.61     4009.39    215.55 o 
 -20   8  15     4832.16     4906.02    616.47 o 
 -18   8  15      236.98      189.33    113.43 o 
 -16   8  15     2447.39     2293.96    156.02 o 
 -14   8  15     6321.13     6922.49    366.11 o 
 -12   8  15     5945.70     6143.47    235.22 o 
 -10   8  15     2632.11     2744.30    126.83 o 
  -8   8  15      249.47      234.23     55.83 o 
  -6   8  15     1183.48     1275.55    168.70 o 
  -4   8  15     3085.48     3149.49    143.57 o 
  -2   8  15     2647.84     2942.05    154.08 o 
 -23   9  15     2574.10     3056.97    190.66 o 
 -21   9  15     2627.03     2716.89    181.85 o 
 -19   9  15     1749.35     1656.12    146.03 o 
 -17   9  15       38.92       27.31     56.88 o 
 -15   9  15     1351.58     1294.80    129.91 o 
 -13   9  15     5153.50     4732.78    306.35 o 
 -11   9  15     1798.44     1842.74    112.31 o 
  -9   9  15      112.72       15.36     45.55 o 
  -7   9  15      500.28      389.35     87.53 o 
  -5   9  15     2908.25     2719.72    141.18 o 
 -16  10  15       21.98       53.19     60.52 o 
 -14  10  15       21.90       62.97     63.68 o 
 -12  10  15        0.88       12.76     76.59 o 
 -10  10  15       16.41      105.97     66.18 o 
 -34   0  16      322.11      231.50    117.78 o 
 -32   0  16     4036.39     3948.91    295.33 o 
 -30   0  16     5912.84     6279.62    369.59 o 
 -28   0  16     6320.29     6128.76    349.87 o 
 -26   0  16     1473.59     1518.41    175.22 o 
 -24   0  16      129.13       47.58     73.69 o 
 -22   0  16    10656.68    10392.15    445.60 o 
 -20   0  16      180.74      187.06     51.87 o 
 -18   0  16     2070.71     2018.44    112.30 o 
 -16   0  16       10.07       28.74     36.72 o 
 -14   0  16     6467.41     6453.23    213.80 o 
 -12   0  16    34953.89    35537.23   1738.60 o 
 -10   0  16    12194.35    13005.42    503.04 o 
  -8   0  16       49.66       30.17     64.98 o 
  -6   0  16     2533.83     2290.67    204.23 o 
  -4   0  16     3825.20     4073.66    270.96 o 
  -2   0  16      133.47      171.74     98.06 o 
   0   0  16     2709.43     3036.24    247.75 o 
   2   0  16      331.80      476.93    137.51 o 
   4   0  16     3246.34     3308.94    290.11 o 
 -33   1  16      591.53      556.86    104.75 o 
 -31   1  16     1984.69     2222.47    195.53 o 
 -29   1  16     1326.39     1301.36    133.74 o 
 -27   1  16     2569.63     2516.53    155.84 o 
 -25   1  16       68.31      104.67     54.35 o 
 -23   1  16      662.09      799.69     95.16 o 
 -21   1  16    12866.62    12889.70    282.23 o 
 -19   1  16     2501.20     2632.74    128.55 o 
 -17   1  16        2.98       23.93     24.61 o 
 -15   1  16     2055.19     1968.07     79.66 o 
 -13   1  16     6226.77     6050.33    145.82 o 
 -11   1  16    10581.28    10790.56    343.03 o 
  -9   1  16     1432.92     1233.84    105.63 o 
  -7   1  16      729.56      683.34     88.55 o 
  -5   1  16     3925.39     3859.51    184.55 o 
  -3   1  16     3725.87     3647.70    185.00 o 
  -1   1  16      120.63       68.93     86.16 o 
   1   1  16      619.61      387.59    111.98 o 
   3   1  16      240.78      124.23     72.21 o 
   5   1  16     1843.57     1961.84    165.49 o 
 -34   2  16      101.74      144.83     75.87 o 
 -32   2  16      277.96      289.68     86.20 o 
 -30   2  16      419.10      534.79     97.84 o 
 -28   2  16     1225.19     1059.41    115.61 o 
 -26   2  16      352.66      315.05     72.19 o 
 -24   2  16      338.12      267.97     68.07 o 
 -22   2  16     3264.00     3247.10    127.25 o 
 -20   2  16      341.73      280.05     67.06 o 
 -18   2  16      189.30      179.00     35.42 o 
 -16   2  16       15.91       14.62     25.10 o 
 -14   2  16      977.35      903.29     58.68 o 
 -12   2  16     3336.78     3097.12    114.99 o 
 -10   2  16      902.85      920.82     94.68 o 
  -8   2  16      244.47      203.88     73.98 o 
  -6   2  16       10.48        6.70     45.92 o 
  -4   2  16      679.67      822.94    101.27 o 
  -2   2  16     1706.65     1895.64    145.42 o 
   0   2  16        6.34      -25.63     47.37 o 
   2   2  16        0.20      -49.56     53.67 o 
   4   2  16       36.35       78.46     70.21 o 
 -33   3  16      171.26      246.51     84.12 o 
 -31   3  16     3687.12     4294.65    220.26 o 
 -29   3  16     6162.15     6382.76    327.82 o 
 -27   3  16     2345.86     2574.79    155.49 o 
 -25   3  16      113.75      118.25     59.01 o 
 -23   3  16     6527.79     6350.32    185.49 o 
 -21   3  16    17950.49    19003.17    380.39 o 
 -19   3  16     6980.45     6879.67    188.54 o 
 -17   3  16      290.32      327.66     51.09 o 
 -15   3  16     3631.84     3841.10    134.61 o 
 -13   3  16     4733.27     4835.35    188.01 o 
 -11   3  16     2782.18     3232.70    327.24 o 
  -9   3  16      634.65      451.11     74.67 o 
  -7   3  16       87.12      134.30     55.75 o 
  -5   3  16    12805.56    12370.66    364.52 o 
  -3   3  16     9751.42     9963.13    379.17 o 
  -1   3  16     1655.55     1645.06    108.62 o 
   1   3  16        2.85      -13.31     41.68 o 
   3   3  16     1753.69     1858.29    123.15 o 
 -32   4  16      928.61      686.40    108.44 o 
 -30   4  16     3830.67     4006.44    211.78 o 
 -28   4  16     4476.39     4602.44    438.64 o 
 -26   4  16       68.41       80.28     55.72 o 
 -24   4  16     4021.12     3951.71    146.17 o 
 -22   4  16     2074.06     2413.85    152.12 o 
 -20   4  16    12324.92    12244.87    544.82 o 
 -18   4  16      944.67     1154.73    222.80 o 
 -16   4  16     1142.21     1371.09    127.03 o 
 -14   4  16     2834.75     3115.40    184.80 o 
 -12   4  16      389.38      389.41    131.42 o 
 -10   4  16      594.85      563.96     83.62 o 
  -8   4  16     1981.46     1847.74    130.15 o 
  -6   4  16     5508.11     5592.65    225.64 o 
  -4   4  16     5487.58     5762.42    187.84 o 
  -2   4  16     2540.79     2458.31    241.37 o 
   0   4  16      312.59      222.98     57.86 o 
   2   4  16      621.39      554.95     80.42 o 
   4   4  16     3485.70     3681.96    169.29 o 
 -31   5  16        9.71      -83.62     55.75 o 
 -29   5  16      105.66      169.61    162.75 o 
 -27   5  16       51.62       16.79     56.57 o 
 -25   5  16       26.56      -21.88     49.43 o 
 -23   5  16       17.38      -36.24     44.08 o 
 -21   5  16       40.35      -19.80     47.54 o 
 -19   5  16      452.84      506.70     85.29 o 
 -17   5  16       86.18      124.24     52.37 o 
 -15   5  16      169.36      164.58     46.58 o 
 -13   5  16        9.50        4.39     44.04 o 
 -11   5  16      432.13      526.60     82.26 o 
  -9   5  16        6.01      125.07     60.63 o 
  -7   5  16        3.38      -22.69     36.85 o 
  -5   5  16       47.60       35.39     49.92 o 
  -3   5  16       26.40       32.88     43.32 o 
  -1   5  16        4.52        3.35     42.00 o 
   1   5  16        4.65       -5.11     43.68 o 
   3   5  16      186.59      244.57     65.89 o 
 -30   6  16     2674.38     2458.93    258.77 o 
 -28   6  16     2813.07     2480.98    253.55 o 
 -26   6  16      324.37      306.24    108.79 o 
 -24   6  16     1208.08     1237.68    129.68 o 
 -22   6  16     3611.17     3895.14    192.07 o 
 -20   6  16     6442.62     6283.28    246.49 o 
 -18   6  16     1989.72     2199.33    169.13 o 
 -16   6  16      717.72      725.50    102.41 o 
 -14   6  16     4141.46     4160.41    183.49 o 
 -12   6  16     1832.55     1994.56    135.94 o 
 -10   6  16     1911.39     1918.65    136.19 o 
  -8   6  16        4.21       51.30     41.80 o 
  -6   6  16     3741.16     3786.26    168.03 o 
  -4   6  16     4636.68     4731.55    175.48 o 
  -2   6  16     1334.89     1371.48    106.35 o 
   0   6  16      288.14      260.22     64.31 o 
 -27   7  16      940.16      857.90    114.55 o 
 -25   7  16        7.24       -3.43     57.51 o 
 -23   7  16     1896.17     2046.35    151.85 o 
 -21   7  16     3407.06     3528.68    187.61 o 
 -19   7  16      859.78      838.31    105.82 o 
 -17   7  16      196.79      214.39     66.28 o 
 -15   7  16      545.27      723.77    102.67 o 
 -13   7  16     3296.39     3227.33    167.84 o 
 -11   7  16     6566.20     6312.10    242.22 o 
  -9   7  16      564.70      465.47     68.00 o 
  -7   7  16      684.84      737.04    116.69 o 
  -5   7  16     1509.94     1343.01    110.68 o 
  -3   7  16     2327.65     2341.90    133.02 o 
  -1   7  16      479.98      379.47     70.06 o 
 -26   8  16        9.42       65.29     67.39 o 
 -24   8  16       49.51       69.21     95.73 o 
 -22   8  16      810.37      741.22    110.61 o 
 -20   8  16      221.92      238.75     76.69 o 
 -18   8  16       24.82       21.71     56.14 o 
 -16   8  16      109.41       71.07     54.84 o 
 -14   8  16     1402.12     1346.09    179.87 o 
 -12   8  16       82.29       71.54     59.90 o 
 -10   8  16      160.37      129.38     50.36 o 
  -8   8  16       39.71       -6.74     41.22 o 
  -6   8  16      229.48      258.69     79.57 o 
  -4   8  16      623.50      583.71     80.33 o 
 -21   9  16      593.90      642.31    114.33 o 
 -19   9  16      136.02      117.89    123.58 o 
 -17   9  16        1.62       20.30     63.24 o 
 -15   9  16      544.97      537.45     96.77 o 
 -13   9  16      711.82      798.37    155.50 o 
 -11   9  16     1707.83     1839.61    116.79 o 
  -9   9  16      137.16      125.92     53.92 o 
  -7   9  16       68.00       34.74     51.89 o 
 -33   1  17      778.53      740.99    114.70 o 
 -31   1  17     3434.67     3456.58    196.01 o 
 -29   1  17     3590.56     3262.25    309.83 o 
 -27   1  17     2974.15     2677.50    217.58 o 
 -25   1  17     1911.90     1735.00    130.27 o 
 -23   1  17     8481.50     8640.12    443.57 o 
 -21   1  17    15135.05    15675.69    341.52 o 
 -19   1  17    15710.51    15244.94    273.54 o 
 -17   1  17     2256.94     2280.31     87.57 o 
 -15   1  17      891.81      810.80     67.33 o 
 -13   1  17    10683.83    10583.56    308.69 o 
 -11   1  17    12413.73    12524.48    280.07 o 
  -9   1  17     1929.53     1708.91    127.18 o 
  -7   1  17      165.84      109.23    107.92 o 
  -5   1  17     5324.95     4953.26    217.44 o 
  -3   1  17     9081.55     8996.02    313.61 o 
  -1   1  17     4704.43     4631.92    223.59 o 
   1   1  17       34.99       61.64     64.20 o 
   3   1  17      506.35      465.10    115.17 o 
 -34   2  17      343.59      211.04    136.64 o 
 -32   2  17     1799.26     2105.10    165.95 o 
 -30   2  17     3464.70     3439.02    193.54 o 
 -28   2  17     4079.09     4254.46    751.66 o 
 -26   2  17      681.53      592.15     92.48 o 
 -24   2  17     1454.40     1513.92    122.44 o 
 -22   2  17    23415.67    24247.18    973.34 o 
 -20   2  17     7453.17     7099.00    362.24 o 
 -18   2  17     2194.00     2145.40     87.20 o 
 -16   2  17      756.42      836.67     59.60 o 
 -14   2  17     6033.68     6098.09    179.43 o 
 -12   2  17    13903.39    14332.91    383.96 o 
 -10   2  17     6454.88     6255.26    232.25 o 
  -8   2  17      664.09      510.73     84.29 o 
  -6   2  17     6406.01     6188.03    244.83 o 
  -4   2  17     9604.50     9229.50    316.91 o 
  -2   2  17     2904.62     3001.68    180.89 o 
   0   2  17       81.14       75.01     64.78 o 
   2   2  17        1.56      -43.24     84.42 o 
 -33   3  17       31.50      -44.10     62.77 o 
 -31   3  17      145.51       93.99     69.75 o 
 -29   3  17      178.41       63.03     63.12 o 
 -27   3  17       87.65      -34.47     51.06 o 
 -25   3  17       98.90       88.71     57.29 o 
 -23   3  17       33.94       29.25     40.04 o 
 -21   3  17     1537.83     1582.83    114.20 o 
 -19   3  17     2383.31     2387.96    133.79 o 
 -17   3  17       57.00       27.85     34.17 o 
 -15   3  17      302.69      265.15     49.78 o 
 -13   3  17     2411.94     2361.57    136.61 o 
 -11   3  17      288.80      363.48     72.41 o 
  -9   3  17     1383.20     1311.85    116.51 o 
  -7   3  17     1119.14     1033.48    145.92 o 
  -5   3  17      418.70      487.12    133.45 o 
  -3   3  17      879.62      742.56    107.63 o 
  -1   3  17      504.37      485.02     95.99 o 
   1   3  17      177.27       96.20     70.94 o 
   3   3  17      500.68      560.81    121.26 o 
 -32   4  17      336.03      505.82    100.72 o 
 -30   4  17      433.70      445.79    206.55 o 
 -28   4  17      461.55      407.90    164.49 o 
 -26   4  17      500.73      573.10     88.74 o 
 -24   4  17      245.74      167.71     63.40 o 
 -22   4  17     1759.57     2011.19    139.09 o 
 -20   4  17     4292.29     4234.60    191.31 o 
 -18   4  17     2396.99     2388.77    140.49 o 
 -16   4  17        8.28      -18.33     36.98 o 
 -14   4  17     6901.78     6988.21    242.46 o 
 -12   4  17    13381.54    13102.69    366.37 o 
 -10   4  17     5478.19     5559.56    221.79 o 
  -8   4  17      836.03      695.95     95.18 o 
  -6   4  17      727.72      734.63    102.16 o 
  -4   4  17     1740.41     1924.67    330.14 o 
  -2   4  17     1655.64     1681.66    133.52 o 
   0   4  17       17.88       32.16     47.10 o 
   2   4  17       16.96        5.32     54.26 o 
 -31   5  17     1059.75     1262.10    138.84 o 
 -29   5  17     2287.97     2496.07    259.93 o 
 -27   5  17      846.74     1076.29    187.41 o 
 -25   5  17       41.22       76.27     57.99 o 
 -23   5  17     2337.70     2417.82    153.90 o 
 -21   5  17     9269.68     9286.87    817.81 o 
 -19   5  17     4259.36     3852.33    184.82 o 
 -17   5  17       28.57       36.86     48.91 o 
 -15   5  17     5493.42     5313.64    174.14 o 
 -13   5  17    17119.58    17197.01    443.59 o 
 -11   5  17    17115.52    18261.25    471.39 o 
  -9   5  17     2737.49     2517.18    400.64 o 
  -7   5  17     1480.30     1409.62    126.97 o 
  -5   5  17     2458.76     2722.79    172.76 o 
  -3   5  17     2902.95     3005.67    174.68 o 
  -1   5  17     1550.77     1401.80    157.96 o 
   1   5  17       56.67       25.40     54.52 o 
 -30   6  17      807.23      536.69    154.92 o 
 -28   6  17      595.67      844.79    175.80 o 
 -26   6  17     1177.34     1180.49    125.55 o 
 -24   6  17      113.26      211.14     75.50 o 
 -22   6  17     2081.91     1978.08    146.79 o 
 -20   6  17     1376.03     1405.09    127.80 o 
 -18   6  17      280.56      185.91    111.40 o 
 -16   6  17       33.63       53.27     73.98 o 
 -14   6  17     1716.05     1821.82    131.76 o 
 -12   6  17     5449.61     5306.36    238.47 o 
 -10   6  17     1526.10     1480.41    127.59 o 
  -8   6  17       22.46       59.74     53.44 o 
  -6   6  17      867.28      854.52     87.73 o 
  -4   6  17     1141.71     1322.19    113.62 o 
  -2   6  17      928.18      796.97    132.60 o 
 -27   7  17      213.82      140.35     79.76 o 
 -25   7  17       42.49       44.80     59.08 o 
 -23   7  17       50.83       11.90     53.48 o 
 -21   7  17      712.01      642.81    102.94 o 
 -19   7  17      409.62      407.08     82.95 o 
 -17   7  17        0.26       -1.88     67.59 o 
 -15   7  17       38.82       44.03     52.69 o 
 -13   7  17      117.20       51.03     49.44 o 
 -11   7  17       39.61      -26.13     49.06 o 
  -9   7  17       70.60       61.37     43.55 o 
  -7   7  17      160.74       94.40     52.04 o 
  -5   7  17      166.39      177.84     59.32 o 
  -3   7  17      765.24      628.12     85.68 o 
 -24   8  17      629.64      641.55    163.62 o 
 -22   8  17     4621.17     4723.64    364.95 o 
 -20   8  17     6266.10     6186.22    263.30 o 
 -18   8  17     1842.18     1865.75    150.24 o 
 -16   8  17       24.71       -2.55     51.94 o 
 -14   8  17     1222.41     1212.06    175.22 o 
 -12   8  17     2793.93     2850.89    172.00 o 
 -10   8  17     1891.56     1812.05    115.31 o 
  -8   8  17      139.54       95.44     52.82 o 
  -6   8  17     1034.81     1144.17    149.20 o 
 -19   9  17     2638.46     2452.73    178.17 o 
 -17   9  17       15.39       39.34     59.92 o 
 -15   9  17      479.66      610.82    105.68 o 
 -13   9  17      760.39      823.90    163.04 o 
 -11   9  17     1464.17     1482.03    231.79 o 
 -34   0  18        0.63       17.99     95.73 o 
 -32   0  18     1367.65     1653.02    211.78 o 
 -30   0  18     4408.90     4314.45    304.03 o 
 -28   0  18     6802.79     6594.09    367.85 o 
 -26   0  18     2769.34     2600.50    219.32 o 
 -24   0  18       28.23       30.17     70.79 o 
 -22   0  18    12412.00    13262.05    438.93 o 
 -20   0  18    17682.96    18353.79    451.39 o 
 -18   0  18     3863.36     3850.46    212.65 o 
 -16   0  18       14.02      -44.09     36.45 o 
 -14   0  18    10753.12    10480.54    506.81 o 
 -12   0  18    14783.89    13753.97    373.75 o 
 -10   0  18     6757.58     6755.97    352.77 o 
  -8   0  18        6.96        2.90     69.63 o 
  -6   0  18      366.98      443.86    127.07 o 
  -4   0  18     9683.33     9987.16    487.38 o 
  -2   0  18     7355.72     7207.38    410.79 o 
   0   0  18      404.64      251.23    120.10 o 
   2   0  18       22.67        2.90    103.86 o 
 -33   1  18       25.69       49.38     63.39 o 
 -31   1  18      856.71      687.51    110.69 o 
 -29   1  18     1812.93     1887.06    149.32 o 
 -27   1  18     1153.79     1323.96    162.17 o 
 -25   1  18       34.63       56.09     52.58 o 
 -23   1  18      363.22      318.44     58.70 o 
 -21   1  18      257.93      304.25     46.33 o 
 -19   1  18     4290.14     4318.38    141.70 o 
 -17   1  18      844.95      861.96     61.90 o 
 -15   1  18      946.44     1001.93     66.04 o 
 -13   1  18     3932.94     3996.56    123.08 o 
 -11   1  18     6269.40     6821.43    250.45 o 
  -9   1  18     1865.90     1831.09    136.39 o 
  -7   1  18       50.78       53.29     74.56 o 
  -5   1  18      941.86      957.62    119.17 o 
  -3   1  18      237.95      212.54     75.28 o 
  -1   1  18     1840.15     1877.35    161.20 o 
   1   1  18      201.18      223.72     92.54 o 
 -32   2  18      471.15      321.76     88.00 o 
 -30   2  18      676.68      620.52    105.13 o 
 -28   2  18      727.51      531.65     93.51 o 
 -26   2  18       49.53       94.02     66.72 o 
 -24   2  18       73.96       72.40     44.34 o 
 -22   2  18     4195.40     4356.98    153.50 o 
 -20   2  18      395.49      360.70     47.59 o 
 -18   2  18     3782.51     3896.93    189.67 o 
 -16   2  18      537.00      422.90     58.89 o 
 -14   2  18      108.69        2.34     35.85 o 
 -12   2  18     1607.14     1526.09    202.20 o 
 -10   2  18       18.31       -4.34     47.69 o 
  -8   2  18      374.30      479.02     83.81 o 
  -6   2  18      362.12      245.48     81.81 o 
  -4   2  18     1078.29     1285.62    131.32 o 
  -2   2  18     1060.76     1013.68    124.93 o 
   0   2  18      767.27      828.05    125.91 o 
 -33   3  18      182.87      107.98     75.49 o 
 -31   3  18     4279.20     4505.17    224.93 o 
 -29   3  18     6674.80     6430.00    265.01 o 
 -27   3  18     3879.90     4010.97    283.72 o 
 -25   3  18        0.54       -6.31     38.52 o 
 -23   3  18     1629.00     1591.98     98.81 o 
 -21   3  18    11972.59    13016.52    373.20 o 
 -19   3  18     6911.89     6775.57    247.42 o 
 -17   3  18      450.40      461.78     63.03 o 
 -15   3  18      465.77      456.18     71.14 o 
 -13   3  18     2430.75     2355.67    211.49 o 
 -11   3  18     7380.93     7200.31    259.17 o 
  -9   3  18     5417.95     5617.61    232.01 o 
  -7   3  18      302.62      291.59    163.62 o 
  -5   3  18     2990.70     2850.25    176.21 o 
  -3   3  18     4406.19     4266.86    217.20 o 
  -1   3  18     1281.05     1562.75    201.91 o 
   1   3  18      585.05      756.71    123.85 o 
 -32   4  18      794.58      889.01    124.56 o 
 -30   4  18     3490.32     3439.56    196.01 o 
 -28   4  18     2436.47     2720.65    223.09 o 
 -26   4  18     1437.08     1497.89    126.39 o 
 -24   4  18      405.16      267.10     70.15 o 
 -22   4  18     1715.31     1900.54    136.88 o 
 -20   4  18    10101.77     9956.67    456.05 o 
 -18   4  18       16.16       -2.89     48.87 o 
 -16   4  18     1291.73     1295.27     92.57 o 
 -14   4  18      333.91      295.80     71.10 o 
 -12   4  18      487.84      444.31     82.57 o 
 -10   4  18     6271.95     5938.58    589.49 o 
  -8   4  18      213.44      214.78     69.53 o 
  -6   4  18      937.25      857.77    290.11 o 
  -4   4  18     1826.79     1689.81    146.60 o 
  -2   4  18     2161.51     2105.08    245.14 o 
   0   4  18      715.69      666.53    240.79 o 
 -31   5  18        2.80       37.71     90.51 o 
 -29   5  18        9.67      -42.94     82.97 o 
 -27   5  18        0.87      -35.84     50.04 o 
 -25   5  18        2.46      -18.01     47.69 o 
 -23   5  18      139.99      156.44     67.30 o 
 -21   5  18       27.57       10.18     49.64 o 
 -19   5  18      143.69      297.98     76.00 o 
 -17   5  18      375.42      281.44     75.63 o 
 -15   5  18      674.37      661.20     93.45 o 
 -13   5  18       15.04       -6.31     50.89 o 
 -11   5  18       93.44       57.17     56.55 o 
  -9   5  18       49.40       45.72     56.28 o 
  -7   5  18       42.08       93.91     60.16 o 
  -5   5  18       53.48        4.90     57.59 o 
  -3   5  18      115.11      202.26     60.26 o 
  -1   5  18        1.48      -29.14     48.49 o 
 -28   6  18     1842.17     2214.64    266.61 o 
 -26   6  18      267.03      185.77     73.05 o 
 -24   6  18        6.54      -25.40     52.95 o 
 -22   6  18      879.96      705.60    106.65 o 
 -20   6  18     4348.71     4176.08    204.00 o 
 -18   6  18      396.98      284.79     76.89 o 
 -16   6  18       52.82       66.30     57.58 o 
 -14   6  18      286.01      315.88    129.39 o 
 -12   6  18     3618.37     3589.28    182.43 o 
 -10   6  18     3690.35     3292.22    178.66 o 
  -8   6  18      266.68      312.22     80.75 o 
  -6   6  18      145.24      153.22     54.10 o 
  -4   6  18     1067.91     1159.38    107.04 o 
 -27   7  18     2527.50     2291.43    172.79 o 
 -25   7  18       22.99       84.60     69.20 o 
 -23   7  18     1618.84     1523.04    140.92 o 
 -21   7  18     3568.86     3801.76    201.01 o 
 -19   7  18     4485.12     4785.04    225.99 o 
 -17   7  18      874.83      864.91    114.51 o 
 -15   7  18      570.13      764.14    147.37 o 
 -13   7  18     2261.94     2333.34    197.85 o 
 -11   7  18     3942.24     3857.97    200.75 o 
  -9   7  18     1633.63     1417.50    135.34 o 
  -7   7  18      486.93      478.34     92.37 o 
  -5   7  18     1725.32     1789.62    125.52 o 
 -24   8  18        5.08      -15.34     59.87 o 
 -22   8  18      279.71      130.20     76.59 o 
 -20   8  18      255.37      355.71     86.42 o 
 -18   8  18       24.83      -11.36     54.37 o 
 -16   8  18       27.02       34.74     60.05 o 
 -14   8  18       62.09       -2.32     82.39 o 
 -12   8  18      176.26      260.16     81.64 o 
 -10   8  18       52.48      164.20     68.65 o 
  -8   8  18        9.72      -22.84     49.29 o 
 -33   1  19       35.35      120.18    103.28 o 
 -31   1  19     1737.62     1747.34    205.68 o 
 -29   1  19     3119.91     2906.35    174.12 o 
 -27   1  19     4497.78     4600.10    214.84 o 
 -25   1  19      917.44      835.39    102.36 o 
 -23   1  19     7614.34     7541.26    259.63 o 
 -21   1  19     8150.15     8531.25    194.00 o 
 -19   1  19     3142.39     3093.03    110.00 o 
 -17   1  19     2016.92     1968.84    146.22 o 
 -15   1  19      459.07      534.84     55.09 o 
 -13   1  19     4584.40     4610.10    163.91 o 
 -11   1  19     9396.97     9368.06    311.37 o 
  -9   1  19     2037.71     1894.93    146.06 o 
  -7   1  19      555.27      402.82    187.12 o 
  -5   1  19     5046.00     5367.66    247.10 o 
  -3   1  19     2755.79     2785.20    188.52 o 
  -1   1  19      790.83      969.76    132.47 o 
 -32   2  19     1060.16     1069.22    129.55 o 
 -30   2  19     3455.10     3641.74    415.14 o 
 -28   2  19     5714.10     5959.95    249.17 o 
 -26   2  19     1479.64     1927.21    199.88 o 
 -24   2  19      210.19       80.81     47.16 o 
 -22   2  19     4339.61     4474.97    156.69 o 
 -20   2  19    12785.66    13657.67    300.01 o 
 -18   2  19     8218.92     8139.76    220.65 o 
 -16   2  19        2.10      -18.34     34.57 o 
 -14   2  19     2866.98     2573.16    185.42 o 
 -12   2  19     7129.69     7204.63    265.83 o 
 -10   2  19     4984.18     4838.89    397.44 o 
  -8   2  19     1721.51     1604.95    140.09 o 
  -6   2  19      889.30      828.34    112.08 o 
  -4   2  19     1886.08     2039.59    188.86 o 
  -2   2  19     2465.13     2546.28    186.64 o 
 -31   3  19      207.44      142.55     72.16 o 
 -29   3  19      968.23     1050.27    124.99 o 
 -27   3  19      366.16      235.63     75.50 o 
 -25   3  19        4.41       -9.50     41.39 o 
 -23   3  19       89.80       47.44     54.68 o 
 -21   3  19     2170.76     2298.94    149.36 o 
 -19   3  19      232.99      299.90     56.87 o 
 -17   3  19      433.67      368.25     61.59 o 
 -15   3  19      146.86      132.05     70.07 o 
 -13   3  19      195.46      140.28     59.80 o 
 -11   3  19      762.04     1146.78    118.73 o 
  -9   3  19      933.19      788.32    108.23 o 
  -7   3  19       20.04      -12.45     49.03 o 
  -5   3  19       82.31        5.66     62.45 o 
  -3   3  19       15.25       14.66     64.79 o 
  -1   3  19        5.51      -38.99    116.91 o 
 -32   4  19      291.17      506.94    116.62 o 
 -30   4  19      966.96      859.87    176.96 o 
 -28   4  19     1639.66     2100.94    241.95 o 
 -26   4  19      280.70      188.55    115.17 o 
 -24   4  19       27.61      -46.95     46.98 o 
 -22   4  19     1270.93     1432.96    126.62 o 
 -20   4  19     2865.29     2963.78    169.41 o 
 -18   4  19     3677.90     3608.12    180.33 o 
 -16   4  19        0.19      -21.95     45.56 o 
 -14   4  19     1699.87     1787.84    219.61 o 
 -12   4  19     1314.95     1458.90    129.50 o 
 -10   4  19     1531.99     2040.60    175.22 o 
  -8   4  19      152.57      247.14     79.49 o 
  -6   4  19      120.19      124.23    114.01 o 
  -4   4  19      583.92      729.72    115.68 o 
  -2   4  19       98.34       44.51     73.11 o 
 -29   5  19     3404.10     3774.27    310.41 o 
 -27   5  19     3017.27     3100.92    183.62 o 
 -25   5  19     1200.05     1470.78    134.57 o 
 -23   5  19      120.84      109.05     63.98 o 
 -21   5  19     9695.82     9566.28    324.69 o 
 -19   5  19    12138.40    12654.31    386.29 o 
 -17   5  19     3675.20     3531.41    147.16 o 
 -15   5  19      148.13       66.59     55.51 o 
 -13   5  19     3679.36     3576.43    184.97 o 
 -11   5  19     2685.46     2941.44    178.01 o 
  -9   5  19     3121.17     3082.71    182.56 o 
  -7   5  19       14.52      -69.25     46.16 o 
  -5   5  19     1302.16     1270.57    139.64 o 
 -28   6  19     1012.85     1186.17    218.16 o 
 -26   6  19      412.62      399.04    123.29 o 
 -24   6  19       67.79      -20.18     58.04 o 
 -22   6  19      990.77      896.88    131.71 o 
 -20   6  19     2897.67     3146.97    183.81 o 
 -18   6  19     1456.70     1299.58    194.08 o 
 -16   6  19       28.20       21.82     56.60 o 
 -14   6  19      691.52      704.77    144.18 o 
 -12   6  19     1292.08     1537.79    137.85 o 
 -10   6  19      757.60      763.37    110.36 o 
  -8   6  19        8.15       12.22     58.15 o 
  -6   6  19      125.92       54.70     64.81 o 
 -25   7  19        0.87       45.16     72.24 o 
 -23   7  19      146.14       70.13     64.63 o 
 -21   7  19      447.96      463.35     98.66 o 
 -19   7  19      341.25      381.62     87.13 o 
 -17   7  19       75.33      145.05     65.23 o 
 -15   7  19        5.94      -94.57     64.98 o 
 -13   7  19       62.33       98.70     91.96 o 
 -11   7  19       60.00       20.62     60.51 o 
  -9   7  19      309.14      374.72     92.32 o 
 -22   8  19     1882.10     1593.34    151.91 o 
 -20   8  19     3387.01     3538.49    202.30 o 
 -18   8  19     2175.56     2209.91    228.89 o 
 -16   8  19       67.39       29.37     58.97 o 
 -14   8  19      299.65      346.97    116.04 o 
 -12   8  19     2807.06     2911.57    315.63 o 
 -32   0  20      170.06      158.40    118.36 o 
 -30   0  20      805.64      739.77    157.82 o 
 -28   0  20     1156.15     1268.92    178.12 o 
 -26   0  20      668.49      777.48    150.27 o 
 -24   0  20      718.62      688.13    135.77 o 
 -22   0  20     4583.64     4923.45    202.77 o 
 -20   0  20     5206.90     5229.70    211.03 o 
 -18   0  20     9700.87     9434.59    396.86 o 
 -16   0  20      169.16      186.59     62.37 o 
 -14   0  20     2192.45     2126.31    174.06 o 
 -12   0  20     4432.11     4900.22    210.74 o 
 -10   0  20      754.16      967.79    165.36 o 
  -8   0  20      978.08     1279.36    187.99 o 
  -6   0  20     1116.02     1063.53    187.99 o 
  -4   0  20     2258.14     2329.55    258.19 o 
  -2   0  20     1807.21     1802.13    242.53 o 
 -33   1  20        0.20       25.07     64.68 o 
 -31   1  20      361.83      452.82    174.06 o 
 -29   1  20     1024.56     1185.80    126.98 o 
 -27   1  20      746.26      996.03    117.39 o 
 -25   1  20     1255.02     1100.36    146.50 o 
 -23   1  20      402.07      443.93     68.28 o 
 -21   1  20     5556.00     5711.39    156.93 o 
 -19   1  20     3983.71     3869.64    126.21 o 
 -17   1  20      359.32      351.56     51.56 o 
 -15   1  20      214.92      156.09     48.58 o 
 -13   1  20      904.11      994.05    112.62 o 
 -11   1  20      380.46      407.66     83.65 o 
  -9   1  20      926.55      925.18    116.41 o 
  -7   1  20       22.52      -42.77     51.14 o 
  -5   1  20      502.72      463.17     99.66 o 
  -3   1  20     1771.00     1669.84    233.82 o 
 -32   2  20       57.52       -7.37     60.80 o 
 -30   2  20       39.67       22.49     65.09 o 
 -28   2  20      365.19      382.55     90.49 o 
 -26   2  20        5.67      -47.08     48.16 o 
 -24   2  20      173.94      108.01     76.43 o 
 -22   2  20     2005.06     1778.20    143.29 o 
 -20   2  20        1.77       27.00     43.06 o 
 -18   2  20      265.00      210.02     52.25 o 
 -16   2  20        4.49        4.58     36.64 o 
 -14   2  20     1035.07      981.53     89.30 o 
 -12   2  20     1241.95     1448.09    132.40 o 
 -10   2  20       39.58       91.94     88.48 o 
  -8   2  20      192.27      104.69     65.93 o 
  -6   2  20       74.36       48.63     63.92 o 
  -4   2  20     1314.92     1260.21    145.25 o 
 -31   3  20     1549.56     1662.78    151.91 o 
 -29   3  20     2910.44     3232.61    191.48 o 
 -27   3  20     3201.71     3391.91    277.92 o 
 -25   3  20     1000.88     1010.70    111.62 o 
 -23   3  20       15.38       25.48     53.78 o 
 -21   3  20     2071.75     2133.62    159.85 o 
 -19   3  20     2386.15     2393.21    121.00 o 
 -17   3  20      143.24      174.74     52.67 o 
 -15   3  20      105.49       93.63     46.58 o 
 -13   3  20     2615.77     2803.59    167.39 o 
 -11   3  20     5236.24     4778.89    221.95 o 
  -9   3  20     3159.30     3405.30    194.47 o 
  -7   3  20       83.00      104.13     67.24 o 
  -5   3  20      741.75      827.65    292.14 o 
 -30   4  20     2209.06     2088.18    251.81 o 
 -28   4  20     2517.10     2573.23    261.67 o 
 -26   4  20     2499.14     2353.00    160.52 o 
 -24   4  20       10.64       88.59     59.47 o 
 -22   4  20      140.15      160.72     96.90 o 
 -20   4  20      513.58      446.14    107.34 o 
 -18   4  20      296.29      356.01     67.23 o 
 -16   4  20      196.65      131.37     50.01 o 
 -14   4  20      689.28      554.59     90.20 o 
 -12   4  20     2586.31     2479.13    167.58 o 
 -10   4  20     4052.18     3642.05    198.57 o 
  -8   4  20      604.77      650.58    108.72 o 
  -6   4  20      227.81      171.16     78.77 o 
 -29   5  20        0.92       33.07    100.96 o 
 -27   5  20        2.06       42.40     63.97 o 
 -25   5  20       11.03      -37.64     53.46 o 
 -23   5  20      165.80      163.28     71.20 o 
 -21   5  20        0.06       39.74     61.54 o 
 -19   5  20      326.55      473.21    185.67 o 
 -17   5  20       38.06       44.47     46.08 o 
 -15   5  20        1.74      -12.44     54.30 o 
 -13   5  20        0.11       31.83     59.61 o 
 -11   5  20       26.65        9.40     58.39 o 
  -9   5  20       64.28      -17.17     53.25 o 
  -7   5  20      110.51       11.51     63.86 o 
 -26   6  20     1597.96     1751.99    289.23 o 
 -24   6  20       16.04      -11.53     67.59 o 
 -22   6  20      276.45      304.32    125.62 o 
 -20   6  20     2255.23     2380.16    171.19 o 
 -18   6  20      696.15      595.48    104.75 o 
 -16   6  20      154.86      197.65     60.06 o 
 -14   6  20      262.18      264.20     78.45 o 
 -12   6  20     1067.57     1163.52    174.35 o 
 -10   6  20     2454.08     2602.22    182.16 o 
  -8   6  20      240.68      284.91     86.35 o 
 -23   7  20      190.36      148.01     72.35 o 
 -21   7  20     1567.90     1523.06    149.16 o 
 -19   7  20     3654.07     4039.44    216.47 o 
 -17   7  20     1148.27     1084.51    128.99 o 
 -15   7  20        4.91      -30.17     71.95 o 
 -13   7  20     1274.86     1195.21    133.54 o 
 -11   7  20     1384.81     1418.66    161.59 o 
 -33   1  21      102.91       60.06     72.94 o 
 -31   1  21     1065.77      987.82    177.54 o 
 -29   1  21     2436.62     2516.37    204.23 o 
 -27   1  21     3081.83     3079.77    241.95 o 
 -25   1  21      428.89      357.21     82.46 o 
 -23   1  21      438.06      361.59     63.37 o 
 -21   1  21     1393.48     1438.64     85.14 o 
 -19   1  21     4479.70     4368.51    161.19 o 
 -17   1  21     2387.02     2245.20    150.11 o 
 -15   1  21      215.57      230.16     58.08 o 
 -13   1  21     2617.59     2693.96    172.29 o 
 -11   1  21     3558.46     3593.46    197.70 o 
  -9   1  21      591.77      583.55    105.24 o 
  -7   1  21      289.00      250.76     81.84 o 
  -5   1  21      670.61      562.77    110.26 o 
 -32   2  21      280.29      267.01     89.85 o 
 -30   2  21     3152.66     3444.92    241.37 o 
 -28   2  21     4018.70     3925.71    205.37 o 
 -26   2  21     1999.29     1924.88    148.96 o 
 -24   2  21      160.24       57.33     57.58 o 
 -22   2  21     3449.74     3756.08    187.93 o 
 -20   2  21     6024.06     5924.90    206.83 o 
 -18   2  21     1956.19     2088.37    205.18 o 
 -16   2  21      313.58      290.84     59.33 o 
 -14   2  21      443.15      313.26     81.12 o 
 -12   2  21     3764.98     3737.91    214.68 o 
 -10   2  21     4666.09     5030.18    239.25 o 
  -8   2  21      623.01      464.12     97.48 o 
  -6   2  21       38.57      -32.00     59.39 o 
 -31   3  21      257.52      212.84     81.98 o 
 -29   3  21      806.39      707.28    167.10 o 
 -27   3  21      911.81      751.95    173.48 o 
 -25   3  21      297.12      345.84     83.03 o 
 -23   3  21     1119.08     1015.55    115.74 o 
 -21   3  21     1821.42     1921.35    144.27 o 
 -19   3  21     1989.87     2227.83    123.88 o 
 -17   3  21      387.38      300.99    100.89 o 
 -15   3  21       11.41       14.78     45.01 o 
 -13   3  21      320.63      236.02    134.32 o 
 -11   3  21      955.06      754.68    112.19 o 
  -9   3  21      716.94      581.81    108.08 o 
  -7   3  21       42.98       -9.28     59.23 o 
 -30   4  21      332.90      316.21    128.81 o 
 -28   4  21      969.84     1050.76    197.85 o 
 -26   4  21      880.07      892.67    116.46 o 
 -24   4  21      985.08      981.89    118.95 o 
 -22   4  21     3068.45     3245.03    183.36 o 
 -20   4  21     6127.65     5995.39    253.15 o 
 -18   4  21     2630.57     2644.56    135.51 o 
 -16   4  21      130.33       98.64     52.83 o 
 -14   4  21      146.95      130.38     68.31 o 
 -12   4  21      668.04      678.01    260.80 o 
 -10   4  21      863.48      757.67    117.42 o 
  -8   4  21      456.58      550.49    145.34 o 
 -27   5  21     2346.65     2372.56    224.25 o 
 -25   5  21      630.31      593.75    104.16 o 
 -23   5  21       43.92      136.06     70.14 o 
 -21   5  21     8361.93     8551.06    317.23 o 
 -19   5  21     8592.12     8439.40    313.92 o 
 -17   5  21     1747.95     1610.79    116.22 o 
 -15   5  21        1.62        0.42     75.14 o 
 -13   5  21      685.88      842.05    129.10 o 
 -11   5  21     3600.10     3646.64    207.89 o 
  -9   5  21     1754.00     1887.70    164.52 o 
 -26   6  21      680.83      571.05    104.03 o 
 -24   6  21       16.52       12.98     59.47 o 
 -22   6  21     1082.03      995.84    126.97 o 
 -20   6  21     3255.35     3321.41    194.87 o 
 -18   6  21      777.53      849.62    159.85 o 
 -16   6  21       64.49      117.34     56.43 o 
 -14   6  21      121.70      154.75     76.64 o 
 -12   6  21      595.04      749.53    117.49 o 
 -19   7  21        6.36      156.21     72.27 o 
 -17   7  21      103.60       84.16     66.02 o 
 -32   0  22        3.36      -11.60     87.03 o 
 -30   0  22      463.51      540.76    145.05 o 
 -28   0  22     3573.41     3729.59    283.14 o 
 -26   0  22     2583.87     2817.50    248.33 o 
 -24   0  22      743.14      652.16    138.67 o 
 -22   0  22     2960.64     3036.96    168.91 o 
 -20   0  22     2475.02     2956.93    202.78 o 
 -18   0  22     3148.85     2921.58    167.35 o 
 -16   0  22      109.50      239.63     96.90 o 
 -14   0  22      412.87      305.19    118.36 o 
 -12   0  22     1495.50     1650.12    215.26 o 
 -10   0  22     1484.67     1370.46    208.30 o 
  -8   0  22     2715.22     2823.30    287.78 o 
 -31   1  22       55.66      -43.59     73.69 o 
 -29   1  22      421.27      421.92     93.50 o 
 -27   1  22     1025.55     1047.51    124.26 o 
 -25   1  22      356.87      365.08    131.71 o 
 -23   1  22       22.93      -12.16     43.42 o 
 -21   1  22     1296.27     1431.65    101.83 o 
 -19   1  22     2275.55     2471.41    128.48 o 
 -17   1  22     1021.43      988.80    168.65 o 
 -15   1  22      179.75      126.01     52.13 o 
 -13   1  22      368.30      352.33     87.81 o 
 -11   1  22     1147.41     1275.76    140.10 o 
  -9   1  22     1176.58     1110.61    137.35 o 
  -7   1  22       80.00       56.53    110.53 o 
 -30   2  22       67.71      -12.11     66.65 o 
 -28   2  22      378.30      426.37    124.75 o 
 -26   2  22      292.75      454.30    133.45 o 
 -24   2  22      403.27      566.17     95.84 o 
 -22   2  22      655.29      599.48     96.10 o 
 -20   2  22       36.20       -9.58     43.43 o 
 -18   2  22      225.01      235.60     57.47 o 
 -16   2  22       41.59       34.14     48.29 o 
 -14   2  22       91.65       94.26    152.02 o 
 -12   2  22      344.99      259.61     83.35 o 
 -10   2  22        8.12       55.75     66.45 o 
  -8   2  22      229.08      277.55     86.65 o 
 -29   3  22     2183.59     2071.35    245.43 o 
 -27   3  22     1921.97     1951.25    233.24 o 
 -25   3  22      718.68      850.25    154.92 o 
 -23   3  22      156.77      243.85     77.32 o 
 -21   3  22     1027.94     1213.06    127.79 o 
 -19   3  22     3170.98     3053.79    145.44 o 
 -17   3  22     3473.65     3441.79    154.17 o 
 -15   3  22        1.71       52.18     49.10 o 
 -13   3  22      837.82      878.08    120.71 o 
 -11   3  22     2658.55     2978.30    263.42 o 
  -9   3  22     3406.19     3496.79    212.31 o 
 -28   4  22     1191.40     1583.39    226.86 o 
 -26   4  22      194.72      323.86     85.82 o 
 -24   4  22       40.27      -38.95     57.83 o 
 -22   4  22      380.08      482.85    265.74 o 
 -20   4  22     5143.70     5493.97    247.47 o 
 -18   4  22     2586.76     2595.40    141.32 o 
 -16   4  22      304.95      246.50     61.54 o 
 -14   4  22       80.53       87.47     66.04 o 
 -12   4  22     1365.14     1661.32    156.49 o 
 -10   4  22     3526.05     3423.49    244.56 o 
 -27   5  22       29.02       47.97     70.90 o 
 -25   5  22      200.81      187.90     82.45 o 
 -23   5  22       23.09      -46.66     61.71 o 
 -21   5  22      172.65      279.62    147.37 o 
 -19   5  22       45.72       86.91     68.51 o 
 -17   5  22       52.72       52.80     55.51 o 
 -15   5  22        1.22       62.37     69.63 o 
 -13   5  22       65.79       13.18     64.86 o 
 -22   6  22       31.00      -41.30     61.44 o 
 -20   6  22     2499.62     2183.06    206.26 o 
 -18   6  22     3196.95     3344.97    200.31 o 
 -31   1  23      156.47      169.53     77.33 o 
 -29   1  23     1108.32      906.71    295.91 o 
 -27   1  23     2398.92     2624.86    262.26 o 
 -25   1  23     1862.50     1823.02    214.68 o 
 -23   1  23        4.62      -43.71     56.51 o 
 -21   1  23      238.11      253.26     75.83 o 
 -19   1  23     3039.87     3276.60    150.71 o 
 -17   1  23     2740.61     2951.03    167.00 o 
 -15   1  23      274.24      150.81     71.14 o 
 -13   1  23      233.87      205.10     79.78 o 
 -11   1  23      615.16      645.15    114.19 o 
 -30   2  23     1168.20     1411.65    215.84 o 
 -28   2  23     3503.34     3248.60    285.46 o 
 -26   2  23     2845.52     2957.91    273.86 o 
 -24   2  23      684.46      466.81     91.23 o 
 -22   2  23      260.30      480.93     93.99 o 
 -20   2  23     4070.31     4432.99    175.18 o 
 -18   2  23     4921.72     5058.05    190.06 o 
 -16   2  23     1092.98     1038.60    100.15 o 
 -14   2  23      331.30      255.75     84.82 o 
 -12   2  23      664.25      665.32    117.68 o 
 -29   3  23      578.19      898.75    181.61 o 
 -27   3  23      272.71      188.57    124.17 o 
 -25   3  23      259.82      278.13     81.19 o 
 -23   3  23       18.26      -33.59     59.15 o 
 -21   3  23      443.10      283.67     86.13 o 
 -19   3  23      425.45      432.29     73.53 o 
 -17   3  23      109.67       63.74     88.09 o 
 -15   3  23      122.73       29.34     70.76 o 
 -13   3  23       31.73       99.91     69.94 o 
 -26   4  23     1106.16      896.62    157.53 o 
 -24   4  23      264.23      138.91    112.56 o 
 -22   4  23      324.61      315.33     84.89 o 
 -20   4  23      144.96      195.43     79.25 o 
 -18   4  23      562.89      593.53     84.71 o 
 -16   4  23      393.26      405.72     92.68 o 
 -14   4  23       17.99        3.11     82.39 o 
 -23   5  23      107.55      108.06     87.03 o 
 -21   5  23     3661.89     3520.91    206.11 o 
 -19   5  23     2236.55     2212.03    172.69 o 
 -28   0  24     3930.17     3742.94    298.81 o 
 -26   0  24     3304.41     3679.11    288.36 o 
 -24   0  24      946.93      905.13    163.04 o 
 -22   0  24       39.29       41.78     86.45 o 
 -20   0  24      470.82      725.26    157.24 o 
 -18   0  24     2423.05     2645.76    251.81 o 
 -16   0  24     2173.52     2515.79    256.45 o 
 -14   0  24        0.29       28.43     97.48 o 
 -29   1  24      856.66      927.78    196.11 o 
 -27   1  24     1265.87     1336.81    197.85 o 
 -25   1  24      538.97      438.64    139.25 o 
 -23   1  24       27.39      148.57     86.16 o 
 -21   1  24      245.54      172.54     58.69 o 
 -19   1  24      397.15      395.86     75.66 o 
 -17   1  24      340.57      285.92     85.49 o 
 -15   1  24        6.32       -7.84     61.04 o 
 -28   2  24      174.05      167.68    113.72 o 
 -26   2  24      265.39      177.54    116.62 o 
 -24   2  24       26.13       -2.25     63.45 o 
 -22   2  24       67.66      194.72     74.81 o 
 -20   2  24       38.21      103.59     59.29 o 
 -18   2  24      756.77      708.20     89.57 o 
 -16   2  24       96.56       50.08     56.48 o 
 -25   3  24      910.99      999.58    245.43 o 
 -23   3  24      435.81      363.83     89.51 o 
 -21   3  24     1267.32     1425.49    145.22 o 
 -19   3  24     2361.74     2298.92    139.72 o 
 -17   3  24     1885.01     2152.70    168.76 o 
 -25   1  25     1376.46     1409.33    204.23 o 
 -23   1  25      140.33      -35.44     62.69 o 
 -21   1  25      125.02      137.17     93.41 o 
                                                 
